# Supplementary material for: Identification of the role of C/EBP in neurite regeneration following microarray analysis of a L. stagnalis CNS injury model
Source: BMC Neurosci. 2012 Jan 4;13:2. doi: 10.1186/1471-2202-13-2 (PMC3315421; doi:10.1186/1471-2202-13-2)
Supplement: Additional file 1 — The raw microarray data from 4 independent sets of experiments. The original data obtained from microarray analysis of the ganglionic mRNAs obtained from 4 sham-operated and 4 crush-operated snails.. The highlighted line indicates C/EBP mRNA expression levels. Red: indicates the genes with 2 fold changes in expression level in crush-operated over sham-operated snails. [file 1471-2202-13-2-S1.XLS]

## Sheet: Fold change>2
ProbeName	p-value	Fold change([T] vs [C])	Regulation([T] vs [C])	[C](raw)	[T](raw)	[C](normalized)	[T](normalized)	Description	ChromosomalLocation		Name	RefNumber	TopHit	1_1.txt:gProcessedSignal(raw)	1_3.txt:gProcessedSignal(raw)	1_4.txt:gProcessedSignal(raw)	2_1.txt:gProcessedSignal(raw)	2_2.txt:gProcessedSignal(raw)	2_3.txt:gProcessedSignal(raw)	2_4.txt:gProcessedSignal(raw)	1_1.txt:gProcessedSignal(normalized)	1_3.txt:gProcessedSignal(normalized)	1_4.txt:gProcessedSignal(normalized)	2_1.txt:gProcessedSignal(normalized)	2_2.txt:gProcessedSignal(normalized)	2_3.txt:gProcessedSignal(normalized)	2_4.txt:gProcessedSignal(normalized)
CUST_2876_PI417455151	0.0381945	6.86776	down	592.353	43.3553	2.21692	-0.562925	FPS0112.C7_L05 LSG10-01 Lymnaea stagnalis cDNA clone FPS0112_L05 3-, mRNA sequence	unmapped		ES572684.1	10853	ES572684.1|gb|ES572684.1|gi|148312791	1042.91	83.2214	650.928	54.9213	30.1934	27.0838	61.2226	3.2868	0.0621891	3.30176	0	-0.7089	-1.50827	-0.034523
CUST_4197_PI417455151	0.0186502	6.60008	down	308.905	33.1671	1.67949	-1.04299	FPS014.CR_N18 LSG10-01 Lymnaea stagnalis cDNA clone FPS014_N18 5-, mRNA sequence	unmapped		ES576803.1	5406	ES576803.1|gb|ES576803.1|gi|148316910	520.505	299.75	106.46	52.4471	32.2837	37.4975	10.4401	2.3027	1.96302	0.772758	0	-0.553443	-0.912173	-2.70636
CUST_12942_PI417455147	0.000606903	4.54535	up	253.954	841.747	-1.65714	0.527249	FPS0111.CR_P03 LSG10-01 Lymnaea stagnalis cDNA clone FPS0111_P03 5-, mRNA sequence	unmapped		ES572402.1	7439	ES572402.1|gb|ES572402.1|gi|148312509	309.761	262.739	189.362	528.907	682.849	1324.44	830.792	-1.76786	-1.51359	-1.68998	0	0.401164	1.13434	0.573492
CUST_28064_PI417455147	0.000813133	4.0889	up	1251.83	3730.92	-1.69863	0.333084	FPS012.CR_G17 LSG10-01 Lymnaea stagnalis cDNA clone FPS012_G17 5-, mRNA sequence	unmapped		ES575159.1	11986	ES575159.1|gb|ES575159.1|gi|148315266	1452.73	1406.82	895.936	2873.6	3252.12	5887.99	2909.94	-1.77215	-1.46484	-1.8589	0.0899763	0.258081	0.984277	0	2.21692
CUST_8989_PI417455151	0.000285138	4.03104	up	5694.12	16944.4	-1.65247	0.358687	FPS012.CR_K09 LSG10-01 Lymnaea stagnalis cDNA clone FPS012_K09 5-, mRNA sequence	unmapped		ES575241.1	12955	ES575241.1|gb|ES575241.1|gi|148315348	6119	5898.45	5064.92	14239	13188.7	23883.5	16466.4	-1.76099	-1.58468	-1.61173	0.231326	0	0.874244	0.329177
CUST_4317_PI417455151	0.000617321	4.01119	up	1294.57	3757.62	-1.70531	0.298723	FPS0111.CR_P03 LSG10-01 Lymnaea stagnalis cDNA clone FPS0111_P03 5-, mRNA sequence	unmapped		ES572402.1	623	ES572402.1|gb|ES572402.1|gi|148312509	1591.31	1394.4	898.013	2796.93	3212.28	5802.62	3218.64	-1.67952	-1.53174	-1.90466	0	0.187986	0.913569	0.0933371
CUST_1882_PI417455151	0.000713561	3.99776	up	1136.53	3275.45	-1.59771	0.401484	FPS016.CR_G22 LSG10-01 Lymnaea stagnalis cDNA clone FPS016_G22 5-, mRNA sequence	unmapped		ES578126.1	2824	ES578126.1|gb|ES578126.1|gi|148318233	1363.36	1217.14	829.081	2248.92	2839.9	5076.44	2936.55	-1.64152	-1.43872	-1.71289	0	0.31381	1.03227	0.259852
CUST_5954_PI417455151	0.00978128	3.97303	down	137.271	25.5287	1.20019	-0.790047	FPS0111.CR_B20 LSG10-01 Lymnaea stagnalis cDNA clone FPS0111_B20 5-, mRNA sequence	unmapped		ES572104.1	7335	ES572104.1|gb|ES572104.1|gi|148312211	191.422	148.035	72.3551	16.6303	25.597	17.5812	42.3064	1.38855	1.49296	0.71908	-1.11988	-0.359189	-1.68112	0
CUST_9360_PI417455151	0.000896238	3.96864	up	1461.25	4256.25	-1.6416	0.347042	FPS012.CR_G17 LSG10-01 Lymnaea stagnalis cDNA clone FPS012_G17 5-, mRNA sequence	unmapped		ES575159.1	8086	ES575159.1|gb|ES575159.1|gi|148315266	1704.85	1643.44	1035.47	3025.09	3608.2	6678.02	3713.68	-1.68467	-1.40803	-1.8321	0	0.223588	0.998196	0.166385
CUST_10204_PI417455151	0.000431597	3.96289	up	2320.47	6540.36	-1.66491	0.321641	FPS0114.CR_G04 LSG10-01 Lymnaea stagnalis cDNA clone FPS0114_G04 5-, mRNA sequence	unmapped		ES574413.1	13323	ES574413.1|gb|ES574413.1|gi|148314520	2880.53	2358.49	1722.39	5467.67	5719.9	9690.39	5283.49	-1.61844	-1.59029	-1.78601	0.207287	0.175287	0.90399	0
CUST_10395_PI417455151	0.01615	3.8312	down	119.419	25.0229	0.812843	-1.12495	FPS0114.C7_A03 LSG10-01 Lymnaea stagnalis cDNA clone FPS0114_A03 3-, mRNA sequence	unmapped		ES573901.1	3300	ES573901.1|gb|ES573901.1|gi|148314008	116.619	154.247	87.3899	43.9149	15.5876	16.5592	24.0301	0.441466	1.27195	0.72511	0	-1.28915	-2.06569	-1.14497
CUST_8521_PI417455151	0.00543439	3.79707	down	91.7661	18.1999	0.934957	-0.989931	FPS013.C7.1_A12 LSG10-01 Lymnaea stagnalis cDNA clone FPS013_A12 3-, mRNA sequence	unmapped		ES575383.1	9466	ES575383.1|gb|ES575383.1|gi|148315490	131.259	76.281	67.7579	14.062	27.3623	17.5484	13.827	1.14355	0.774617	0.886699	-1.10121	0	-1.41907	-1.43944
CUST_9602_PI417455151	0.00462445	3.70126	down	130.886	22.2096	1.49534	-0.392676	FPS018.C7_P02 LSG10-01 Lymnaea stagnalis cDNA clone FPS018_P02 3-, mRNA sequence	unmapped		ES579440.1	7717	ES579440.1|gb|ES579440.1|gi|148319547	242.912	81.3316	68.415	19.0839	19.6231	19.9181	30.2133	2.2211	1.12161	1.14331	-0.414813	-0.204602	-0.951289	0
CUST_9300_PI417455151	0.00513465	3.65165	down	153.966	28.9146	1.24782	-0.620726	FPS018.CR_D15 LSG10-01 Lymnaea stagnalis cDNA clone FPS018_D15 5-, mRNA sequence	unmapped		ES579540.1	7598	ES579540.1|gb|ES579540.1|gi|148319647	239.582	138.389	83.9257	38.3375	28.106	30.6304	18.5844	1.59763	1.30162	0.84422	0	-0.322291	-0.810897	-1.34971
CUST_5131_PI417455151	0.0378688	3.63209	down	1013.03	184.678	1.29748	-0.563318	Ls_J1_05G10_SAC Lymnaea stagnalis J1 Lymnaea stagnalis cDNA clone Ls_J1_05G10 5-, mRNA sequence	unmapped		CN810060.1	14055	CN810060.1|gb|CN810060.1|gi|53551912	1943.62	688.399	407.063	60.88	196.802	231.654	249.378	2.22617	1.07559	0.590694	-1.88583	-0.105329	-0.262113	0
CUST_9511_PI417455151	0.049214	3.45769	up	98.2608	234.532	-1.12638	0.663433	FPS0114.CR_P16 LSG10-01 Lymnaea stagnalis cDNA clone FPS0114_P16 5-, mRNA sequence	unmapped		ES574623.1	13782	ES574623.1|gb|ES574623.1|gi|148314730	178.673	83.6245	32.4847	143.279	129.494	539.589	125.766	-0.319407	-0.970314	-2.08941	0.333194	0.303676	2.01686	0
CUST_11348_PI417455151	0.0039263	3.27775	down	177.349	38.0305	0.893529	-0.819174	FPS017.C7_J04 LSG10-01 Lymnaea stagnalis cDNA clone FPS017_J04 3-, mRNA sequence	unmapped		ES578547.1	14562	ES578547.1|gb|ES578547.1|gi|148318654	264.976	149.469	117.602	26.266	54.7939	37.8748	33.1872	1.13102	0.803078	0.746489	-1.14477	0	-1.06861	-1.06331
CUST_52_PI417455151	0.00114925	3.05394	down	223.164	51.9597	1.20046	-0.410209	FPS0114.C7_I18 LSG10-01 Lymnaea stagnalis cDNA clone FPS0114_I18 3-, mRNA sequence	unmapped		ES574102.1	3299	ES574102.1|gb|ES574102.1|gi|148314209	281.335	209.988	178.168	62.9869	52.4841	51.7636	40.6044	1.12641	1.20973	1.26524	0	-0.142045	-0.647417	-0.851375
CUST_32541_PI417455147	0.0192602	2.95143	down	144.79	34.0387	0.961693	-0.59972	Lymnaea stagnalis microsatellite B4 sequence	unmapped		AY225959.1	5480	AY225959.1|gb|AY225959.1|gi|29469005	210.858	151.463	72.0485	44.2519	33.5282	39.8389	18.5358	1.22535	1.23769	0.42204	0	-0.26631	-0.584063	-1.54851
CUST_14572_PI417455147	0.00332442	2.92678	up	851.554	1799.9	-1.08118	0.468139	FPS0111.CR_L17 LSG10-01 Lymnaea stagnalis cDNA clone FPS0111_L17 5-, mRNA sequence	unmapped		ES572330.1	10735	ES572330.1|gb|ES572330.1|gi|148312437	1044.64	893.113	616.904	1308.09	1866.48	2771.27	1253.75	-1.11568	-0.946427	-1.18143	0.14893	0.654591	1.06904	0
CUST_11033_PI417455151	0.0160476	2.8684	down	200.565	49.2696	0.952063	-0.568184	FPS0114.C7_P09 LSG10-01 Lymnaea stagnalis cDNA clone FPS0114_P09 3-, mRNA sequence	unmapped		ES574258.1	3369	ES574258.1|gb|ES574258.1|gi|148314365	170.154	288.644	142.897	65.4934	48.9648	39.025	43.5954	0.378939	1.5914	0.885846	0	-0.299227	-1.17026	-0.803246
CUST_10681_PI417455151	0.0225169	2.86075	down	167.208	36.0582	0.73214	-0.784255	FPS0113.CR_O20 LSG10-01 Lymnaea stagnalis cDNA clone FPS0113_O20 5-, mRNA sequence	unmapped		ES573870.1	11820	ES573870.1|gb|ES573870.1|gi|148313977	312.259	116.652	72.7133	22.1503	50.0791	40.7447	31.2585	1.4834	0.564521	0.148503	-1.28413	0	-0.828098	-1.02479
CUST_252_PI417455151	0.00782626	2.81258	down	192.923	45.746	1.02911	-0.462786	FPS017.C7_H03 LSG10-01 Lymnaea stagnalis cDNA clone FPS017_H03 3-, mRNA sequence	unmapped		ES578498.1	4906	ES578498.1|gb|ES578498.1|gi|148318605	298.906	179.335	100.528	56.5675	46.2309	49.0998	31.0861	1.36591	1.13643	0.584985	0	-0.166068	-0.591342	-1.09373
CUST_5299_PI417455151	0.00789571	2.7411	up	82.9401	169.744	-1.0224	0.432353	FPS011.CR_A11 LSG10-01 Lymnaea stagnalis cDNA clone FPS011_A11 5-, mRNA sequence	unmapped		ES291461.1	7885	ES291461.1|gb|ES291461.1|gi|144925541	103.564	89.8765	55.38	129.755	100.129	305.536	143.558	-1.01257	-0.811037	-1.2436	0.250395	0	1.23439	0.244629
CUST_2922_PI417455151	0.0414012	2.65788	up	277.401	391.924	-1.15205	0.258231	FPS019.CR_D02 LSG10-01 Lymnaea stagnalis cDNA clone FPS019_D02 5-, mRNA sequence	unmapped		ES580266.1	8383	ES580266.1|gb|ES580266.1|gi|148320373	593.446	130.286	108.47	496.848	280.744	385.061	405.045	0	-1.74065	-1.71549	0.688328	-0.0347147	0.0892639	0.290048
CUST_7555_PI417455151	0.0123807	2.59199	up	88.1063	162.168	-0.768257	0.605803	FPS0110.C7_L16 LSG10-01 Lymnaea stagnalis cDNA clone FPS0110_L16 3-, mRNA sequence	unmapped		ES571215.1	15384	ES571215.1|gb|ES571215.1|gi|148311175	118.298	58.7272	87.2942	95.716	181.155	160.966	210.833	-0.651759	-1.26731	-0.385698	0	1.01153	0.433115	0.978569
CUST_32615_PI417455147	0.0337796	2.58067	down	217.015	49.816	0.959013	-0.408734	FPS0114.CR_B07 LSG10-01 Lymnaea stagnalis cDNA clone FPS0114_B07 5-, mRNA sequence	unmapped		ES574299.1	10158	ES574299.1|gb|ES574299.1|gi|148314406	394.857	178.023	78.1664	60.0477	54.1169	47.272	37.8272	1.71072	1.04447	0.121846	0	-0.0289097	-0.729496	-0.876529
CUST_9857_PI417455151	0.00248024	2.57501	up	79.6212	148.951	-0.94326	0.421316	FPS017.CR.1_I13 LSG10-01 Lymnaea stagnalis cDNA clone FPS017_I13 5-, mRNA sequence	unmapped		ES578913.1	10278	ES578913.1|gb|ES578913.1|gi|148319020	99.1772	63.0496	76.6368	100.755	113.884	196.148	185.018	-0.959635	-1.22279	-0.647358	0	0.300255	0.66848	0.716529
CUST_12508_PI417455147	0.00269835	2.5664	up	578.688	1067.57	-1.01421	0.345539	FPS011.CR_H22 LSG10-01 Lymnaea stagnalis cDNA clone FPS011_H22 5-, mRNA sequence	unmapped		ES291632.1	3780	ES291632.1|gb|ES291632.1|gi|144925712	726.53	463.348	546.185	977.923	888.434	1588.27	815.675	-1.01674	-1.26813	-0.757762	0.331169	0.203153	0.847833	0
CUST_4671_PI417455151	0.000403517	2.56395	up	1066.4	1927.48	-1.18543	0.172944	FPS011.CR_F13 LSG10-01 Lymnaea stagnalis cDNA clone FPS011_F13 5-, mRNA sequence	unmapped		ES291578.1	8849	ES291578.1|gb|ES291578.1|gi|144925658	1221.03	997.353	980.818	1619.51	1771.88	2555.87	1762.64	-1.33573	-1.21965	-1.00089	0	0.140141	0.517671	0.0339651
CUST_14006_PI417455147	0.000204215	2.54677	up	796.449	1435.96	-1.16162	0.187047	FPS011.CR_F13 LSG10-01 Lymnaea stagnalis cDNA clone FPS011_F13 5-, mRNA sequence	unmapped		ES291578.1	10604	ES291578.1|gb|ES291578.1|gi|144925658	927.64	737.835	723.871	1197.44	1344.38	1813	1389	-1.30499	-1.21799	-0.961893	0	0.166363	0.444719	0.137104
CUST_10414_PI417455151	0.0301711	2.5013	up	66.965	131.52	-0.756699	0.56598	FPS017.CR.1_D10 LSG10-01 Lymnaea stagnalis cDNA clone FPS017_D10 5-, mRNA sequence	unmapped		ES578790.1	9211	ES578790.1|gb|ES578790.1|gi|148318897	62.1251	88.4008	50.3691	88.334	67.1763	253.337	117.232	-1.15897	-0.2856	-0.825533	0.264596	0	1.49598	0.503345
CUST_4860_PI417455151	0.00886103	2.48363	up	3596.04	6446.44	-0.629941	0.682511	FPS0111.CR_L17 LSG10-01 Lymnaea stagnalis cDNA clone FPS0111_L17 5-, mRNA sequence	unmapped		ES572330.1	10339	ES572330.1|gb|ES572330.1|gi|148312437	4390.72	3739.02	2658.38	5382.17	7370.36	9052.8	3980.43	-0.575561	-0.528091	-0.786172	0.580012	0.947049	1.20298	0
CUST_4172_PI417455151	0.007423	2.45556	up	627.673	1067.61	-0.843626	0.452429	FPS011.CR_H22 LSG10-01 Lymnaea stagnalis cDNA clone FPS011_H22 5-, mRNA sequence	unmapped		ES291632.1	13513	ES291632.1|gb|ES291632.1|gi|144925712	936.34	438.812	507.867	1085.15	839.224	1587.01	759.055	-0.556767	-1.22206	-0.752051	0.602839	0.244762	0.962112	0
CUST_5900_PI417455151	0.00208862	2.45321	up	4692.2	8404.98	-0.932783	0.361887	FPS0111.CR_D10 LSG10-01 Lymnaea stagnalis cDNA clone FPS0111_D10 5-, mRNA sequence	unmapped		ES572140.1	5033	ES572140.1|gb|ES572140.1|gi|148312247	4518.69	5285.56	4272.36	7344.83	8557.76	6670.27	11047.1	-1.23143	-0.726997	-0.839928	0.289859	0.418633	0	0.739058
CUST_4802_PI417455151	0.00223531	2.43688	up	5276.61	9275.34	-1.04739	0.237639	FPS011.CR_D14 LSG10-01 Lymnaea stagnalis cDNA clone FPS011_D14 5-, mRNA sequence	unmapped		ES291532.1	4086	ES291532.1|gb|ES291532.1|gi|144925612	5850.3	4492.89	5486.62	7971.5	7709.44	12461.1	8959.32	-1.12665	-1.24966	-0.765877	0.12173	0	0.705597	0.123228
CUST_14399_PI417455147	0.00228861	2.42042	up	8121.68	14621.1	-1.00639	0.268863	FPS011.CR_D14 LSG10-01 Lymnaea stagnalis cDNA clone FPS011_D14 5-, mRNA sequence	unmapped		ES291532.1	2282	ES291532.1|gb|ES291532.1|gi|144925612	8928.92	7150.08	8286.06	13078.5	12244.4	19988.2	13173.2	-1.05973	-1.19297	-0.766478	0.238773	0	0.744947	0.0917301
CUST_5505_PI417455151	0.011882	2.37422	up	6783.65	11742.2	-0.594955	0.652501	Lymnaea stagnalis mRNA for CCAAT enhancer binding protein, complete cds	unmapped		AB070347.1	11571	AB070347.1|dbj|AB070347.1|gi|46389738	9663.5	5124.4	5563.06	10918.6	12777.3	7418.03	15855	-0.24296	-0.932429	-0.609474	0.717059	0.781351	0	1.11159
CUST_22595_PI417455147	0.00261362	2.32197	down	165.807	49.2174	0.983634	-0.231714	FPS0110.C7_M14 LSG10-01 Lymnaea stagnalis cDNA clone FPS0110_M14 3-, mRNA sequence	unmapped		ES571237.1	6185	ES571237.1|gb|ES571237.1|gi|148311197	199.695	195.082	102.645	51.304	48.8805	54.4936	42.1915	0.908727	1.34274	0.699436	-0.0504022	0	-0.328355	-0.548097
CUST_29411_PI417455147	0.000946894	2.28322	up	426.542	691.803	-0.922597	0.268475	FPS017.CR.1_I13 LSG10-01 Lymnaea stagnalis cDNA clone FPS017_I13 5-, mRNA sequence	unmapped		ES578913.1	11762	ES578913.1|gb|ES578913.1|gi|148319020	524.456	377.378	377.792	541.954	571.39	919.37	734.496	-1.01268	-1.0253	-0.729813	0	0.12735	0.573194	0.373357
CUST_22654_PI417455147	0.00695436	2.26353	up	60.7147	99.5904	-0.780038	0.398538	FPS0110.C7_L16 LSG10-01 Lymnaea stagnalis cDNA clone FPS0110_L16 3-, mRNA sequence	unmapped		ES571215.1	7733	ES571215.1|gb|ES571215.1|gi|148311175	73.2295	49.4573	59.4573	69.0264	107.25	96.2972	125.788	-0.838803	-1.03046	-0.470849	0	0.753212	0.13346	0.707481
CUST_11429_PI417455147	0.00635094	2.2591	down	145.007	43.7733	0.799877	-0.37587	FPS015.CR_E19 LSG10-01 Lymnaea stagnalis cDNA clone FPS015_E19 5-, mRNA sequence	unmapped		ES577341.1	4868	ES577341.1|gb|ES577341.1|gi|148317448	203.63	145.779	85.6137	51.6702	43.0041	45.6175	34.8012	0.970007	0.968883	0.460742	0	-0.135333	-0.580746	-0.787402
CUST_33332_PI417455147	0.0384933	2.24786	up	2184.59	3541.99	-0.567244	0.60131	FPS017.CR.1_P03 LSG10-01 Lymnaea stagnalis cDNA clone FPS017_P03 5-, mRNA sequence	unmapped		ES579068.1	15018	ES579068.1|gb|ES579068.1|gi|148319175	2096.38	3049.53	1407.87	3654.38	5382.17	2978.83	2152.58	-0.853015	0	-0.848716	0.801929	1.29985	0.363497	-0.0600309
CUST_9589_PI417455151	0.0117952	2.22876	up	2934.66	4628.72	-0.571936	0.584307	FPS012.CR_D18 LSG10-01 Lymnaea stagnalis cDNA clone FPS012_D18 5-, mRNA sequence	unmapped		ES575093.1	14085	ES575093.1|gb|ES575093.1|gi|148315200	3010.4	3700.33	2093.26	4536.04	5943.41	4929.75	3105.67	-0.789238	-0.179929	-0.746642	0.673689	1.00924	0.654303	0
CUST_2563_PI417455151	0.0359095	2.21899	up	86.2394	126.844	-0.603153	0.546749	FPS019.CR_E14 LSG10-01 Lymnaea stagnalis cDNA clone FPS019_E14 5-, mRNA sequence	unmapped		ES580302.1	12833	ES580302.1|gb|ES580302.1|gi|148320409	148.18	66.9547	43.5836	72.2633	89.6351	160.763	184.715	0	-0.725335	-1.08412	-0.064558	0.358037	0.776498	1.11702
CUST_16507_PI417455147	0.0233491	2.16848	up	7438.62	11684	-0.45599	0.660693	Lymnaea stagnalis mRNA for CCAAT enhancer binding protein, complete cds	unmapped		AB070347.1	8142	AB070347.1|dbj|AB070347.1|gi|46389738	10661.6	5115.76	6538.5	11753.8	12375.5	7368.18	15238.6	-0.0517263	-0.92789	-0.388353	0.832352	0.744346	0	1.06608
CUST_28751_PI417455147	0.0209752	2.15604	up	3685.39	5575.98	-0.578669	0.529717	FPS012.CR_D18 LSG10-01 Lymnaea stagnalis cDNA clone FPS012_D18 5-, mRNA sequence	unmapped		ES575093.1	7763	ES575093.1|gb|ES575093.1|gi|148315200	3788.86	4832.34	2434.97	5704.28	7727.35	4997.7	3874.61	-0.760115	-0.105946	-0.869946	0.720264	1.04489	0.353716	0
CUST_532_PI417455151	0.00294	2.14406	up	1457.16	2211.58	-0.759529	0.340815	FPS0113.CR_C01 LSG10-01 Lymnaea stagnalis cDNA clone FPS0113_C01 5-, mRNA sequence	unmapped		ES573578.1	13854	ES573578.1|gb|ES573578.1|gi|148313685	1898.05	1302.28	1171.15	1779.96	2446.73	1830.34	2789.29	-0.638414	-0.86933	-0.770843	0.117203	0.581376	0	0.664682
CUST_8104_PI417455151	0.0230723	2.13679	up	1117.99	1760.13	-0.446547	0.648896	FPS0110.C7_G15 LSG10-01 Lymnaea stagnalis cDNA clone FPS0110_G15 3-, mRNA sequence	unmapped		ES571095.1	3209	ES571095.1|gb|ES571095.1|gi|148311055	1322.87	1193.93	837.162	1286.78	996.986	2517.56	2239.19	-0.513185	-0.296347	-0.530107	0.362184	0	1.17912	1.05428
CUST_7682_PI417455147	0.0211217	2.13344	up	105.221	151.585	-0.631089	0.462092	FPS019.CR_E14 LSG10-01 Lymnaea stagnalis cDNA clone FPS019_E14 5-, mRNA sequence	unmapped		ES580302.1	11262	ES580302.1|gb|ES580302.1|gi|148320409	174.208	78.4548	63.0006	97.7936	103.952	188.569	216.025	-0.151626	-0.852622	-0.889019	0	0.213759	0.645516	0.989092
CUST_11233_PI417455151	0.00672042	2.11348	down	130.093	43.9259	0.903835	-0.175782	FPS0113.CR_I12 LSG10-01 Lymnaea stagnalis cDNA clone FPS0113_I12 5-, mRNA sequence	unmapped		ES573726.1	4633	ES573726.1|gb|ES573726.1|gi|148313833	154.527	150.692	85.0601	27.2404	40.1871	57.1455	51.1307	0.808715	1.23042	0.672374	-0.677421	-0.0243335	-0.0013752	0
CUST_3596_PI417455151	0.00306343	2.10741	down	96.3831	31.7426	0.702284	-0.373191	FPS019.C7_O15 LSG10-01 Lymnaea stagnalis cDNA clone FPS019_O15 3-, mRNA sequence	unmapped		ES580161.1	13092	ES580161.1|gb|ES580161.1|gi|148320268	138.371	88.0749	62.7036	22.6171	33.5801	38.9378	31.8353	0.925221	0.691536	0.490093	-0.700989	0	-0.352639	-0.439134
CUST_7266_PI417455151	0.0357852	2.08863	up	94.6291	126.382	-0.646294	0.416265	FPS0110.CR_A03 LSG10-01 Lymnaea stagnalis cDNA clone FPS0110_A03 5-, mRNA sequence	unmapped		ES571321.1	7952	ES571321.1|gb|ES571321.1|gi|148311281	135.343	107.498	41.0457	110.152	147.491	110.78	137.103	-0.32999	-0.231169	-1.37772	0.316556	0.857236	0	0.491268
CUST_6693_PI417455151	0.0291879	2.08174	down	235.877	75.4685	0.61742	-0.440367	FPS011.C7_C12 LSG10-01 Lymnaea stagnalis cDNA clone FPS011_C12 3-, mRNA sequence	unmapped		ES291129.1	12242	ES291129.1|gb|ES291129.1|gi|144925209	387.86	195.638	124.133	42.0315	85.0432	86.6085	88.1909	1.07568	0.566935	0.209645	-1.09907	0	-0.421663	-0.240739
CUST_9795_PI417455151	0.0186712	2.06584	up	154.566	236.487	-0.735896	0.310833	FPS017.CR.1_J21 LSG10-01 Lymnaea stagnalis cDNA clone FPS017_J21 5-, mRNA sequence	unmapped		ES578944.1	14983	ES578944.1|gb|ES578944.1|gi|148319051	185.603	170.618	107.477	173.685	154.728	407.975	209.561	-0.838407	-0.493627	-0.875654	0.0411382	0	1.03265	0.169546
CUST_5985_PI417455151	0.00314177	2.05833	up	161.647	223.644	-0.775388	0.266089	FPS0110.CR_P11 LSG10-01 Lymnaea stagnalis cDNA clone FPS0110_P11 5-, mRNA sequence	unmapped		ES571672.1	3712	ES571672.1|gb|ES571672.1|gi|148311779	249.826	120	115.114	201.345	158.709	307.401	227.119	-0.474015	-1.03784	-0.814308	0.221274	0	0.573541	0.269541
CUST_1594_PI417455147	0.00400073	2.05505	up	2374.17	3495.24	-0.649457	0.389719	FPS0113.CR_C01 LSG10-01 Lymnaea stagnalis cDNA clone FPS0113_C01 5-, mRNA sequence	unmapped		ES573578.1	2374	ES573578.1|gb|ES573578.1|gi|148313685	2917.17	2260.17	1945.16	2835.31	4137.47	2748.59	4259.58	-0.62407	-0.6817	-0.6426	0.192103	0.702013	0	0.66476
CUST_11111_PI417455147	0.00758385	2.0476	down	112.42	38.2976	0.719363	-0.314569	FPS0112.C7_D22 LSG10-01 Lymnaea stagnalis cDNA clone FPS0112_D22 3-, mRNA sequence	unmapped		ES572513.1	6868	ES572513.1|gb|ES572513.1|gi|148312620	152.982	117.684	66.5943	27.5474	36.9847	55.2069	33.4516	0.851383	0.932578	0.374128	-0.606373	-0.0759835	0	-0.575918
CUST_9492_PI417455147	0.0067886	2.03425	down	491.407	168.027	0.602382	-0.422114	Ls_J1_10G06_SAC Lymnaea stagnalis J1 Lymnaea stagnalis cDNA clone Ls_J1_10G06 5-, mRNA sequence	unmapped		CN810399.1	4216	CN810399.1|gb|CN810399.1|gi|53552251	707.692	394.083	372.446	208.638	147.059	188.356	128.054	0.819766	0.385017	0.602362	0	-0.39462	-0.443667	-0.85017
CUST_122_PI417455151	0.00442632	2.02831	up	1298.94	1867.77	-0.581956	0.438321	FPS0113.CR_F03 LSG10-01 Lymnaea stagnalis cDNA clone FPS0113_F03 5-, mRNA sequence	unmapped		ES573651.1	13661	ES573651.1|gb|ES573651.1|gi|148313758	1686.72	1223.31	986.806	1684.99	2272.25	1469.23	2044.63	-0.463973	-0.618043	-0.663852	0.386193	0.811399	0	0.555693
CUST_8533_PI417455151	0.0420705	2.0272	down	2372.03	865.284	0.375322	-0.644167	FPS018.CR_M09 LSG10-01 Lymnaea stagnalis cDNA clone FPS018_M09 5-, mRNA sequence	unmapped		ES579732.1	13963	ES579732.1|gb|ES579732.1|gi|148319839	2206.7	2131.74	2777.65	681.976	1351.15	747.794	680.212	0	0.255772	0.870195	-0.835612	0.131612	-0.94459	-0.928079
CUST_5257_PI417455151	0.0333455	2.02559	down	1051.47	376.758	0.338435	-0.679906	FPS014.CR_H05 LSG10-01 Lymnaea stagnalis cDNA clone FPS014_H05 5-, mRNA sequence	unmapped		ES576655.1	3375	ES576655.1|gb|ES576655.1|gi|148316762	1059.27	937.824	1157.31	305.662	554.718	337.631	309.02	0	0.232401	0.782904	-0.85843	0.0542908	-0.96152	-0.953965
CUST_23958_PI417455147	0.00604428	2.02503	up	89.1394	122.99	-0.552214	0.46573	FPS019.C7_C19 LSG10-01 Lymnaea stagnalis cDNA clone FPS019_C19 3-, mRNA sequence	unmapped		ES579882.1	4329	ES579882.1|gb|ES579882.1|gi|148319989	124.993	86.6222	55.8027	126.195	111.935	104.856	148.975	-0.34981	-0.471956	-0.834877	0.603735	0.559756	0	0.69943
CUST_7829_PI417455151	0.0185933	2.01112	up	1027.69	1513.01	-0.412814	0.595187	FPS019.C7_D20 LSG10-01 Lymnaea stagnalis cDNA clone FPS019_D20 3-, mRNA sequence	unmapped		ES579907.1	9146	ES579907.1|gb|ES579907.1|gi|148320014	1269.2	1018.4	795.483	1192.7	897.952	2116.02	1845.36	-0.443183	-0.355505	-0.439754	0.385012	0	1.07436	0.921376
CUST_29354_PI417455147	0.00565391	2.00732	down	126.593	41.7399	0.755008	-0.250265	FPS017.CR.1_I21 LSG10-01 Lymnaea stagnalis cDNA clone FPS017_I21 5-, mRNA sequence	unmapped		ES578921.1	7746	ES578921.1|gb|ES578921.1|gi|148319028	190.582	117.171	72.0271	41.7892	41.7682	42.5553	40.8471	1.05704	0.82373	0.384249	-0.105554	0	-0.51127	-0.384235
CUST_5206_PI417455151	0.0178334	2.0038	up	1362.62	1798.99	-0.869299	0.133437	FPS014.CR_I04 LSG10-01 Lymnaea stagnalis cDNA clone FPS014_I04 5-, mRNA sequence	unmapped		ES576676.1	8422	ES576676.1|gb|ES576676.1|gi|148316783	1257.31	1994.42	836.145	1566.72	1779.88	2006.87	1842.5	-1.2452	-0.193254	-1.16945	0	0.19281	0.20867	0.132268

## Sheet: result_ttest_t_vs_c_p0.05_g
ProbeName	p-value	Fold change([T] vs [C])	Regulation([T] vs [C])	[C](raw)	[T](raw)	[C](normalized)	[T](normalized)	Description	ChromosomalLocation	Name	RefNumber	TopHit	1_1.txt:gProcessedSignal(raw)	1_3.txt:gProcessedSignal(raw)	1_4.txt:gProcessedSignal(raw)	2_1.txt:gProcessedSignal(raw)	2_2.txt:gProcessedSignal(raw)	2_3.txt:gProcessedSignal(raw)	2_4.txt:gProcessedSignal(raw)	1_1.txt:gProcessedSignal(normalized)	1_3.txt:gProcessedSignal(normalized)	1_4.txt:gProcessedSignal(normalized)	2_1.txt:gProcessedSignal(normalized)	2_2.txt:gProcessedSignal(normalized)	2_3.txt:gProcessedSignal(normalized)	2_4.txt:gProcessedSignal(normalized)
CUST_14006_PI417455147	0.000204215	2.54677	up	796.449	1435.96	-1.16162	0.187047	FPS011.CR_F13 LSG10-01 Lymnaea stagnalis cDNA clone FPS011_F13 5-, mRNA sequence	unmapped	ES291578.1	10604	ES291578.1|gb|ES291578.1|gi|144925658	927.64	737.835	723.871	1197.44	1344.38	1813	1389	-1.30499	-1.21799	-0.961893	0	0.166363	0.444719	0.137104
CUST_1052_PI417455151	0.000212159	1.3294	up	141.906	133.328	-0.348598	0.0621752	FPS0113.C7_L08 LSG10-01 Lymnaea stagnalis cDNA clone FPS0113_L08 3-, mRNA sequence	unmapped	ES573421.1	12413	ES573421.1|gb|ES573421.1|gi|148313528	176.472	135.259	113.988	126	109.511	152.798	145.004	-0.412124	-0.335776	-0.297895	0.0719471	0	0.0452266	0.131527
CUST_8989_PI417455151	0.000285138	4.03104	up	5694.12	16944.4	-1.65247	0.358687	FPS012.CR_K09 LSG10-01 Lymnaea stagnalis cDNA clone FPS012_K09 5-, mRNA sequence	unmapped	ES575241.1	12955	ES575241.1|gb|ES575241.1|gi|148315348	6119	5898.45	5064.92	14239	13188.7	23883.5	16466.4	-1.76099	-1.58468	-1.61173	0.231326	0	0.874244	0.329177
CUST_5347_PI417455151	0.000332647	1.53721	down	2882.14	1304.81	0.500984	-0.119326	FPS014.CR_F20 LSG10-01 Lymnaea stagnalis cDNA clone FPS014_F20 5-, mRNA sequence	unmapped	ES576623.1	12766	ES576623.1|gb|ES576623.1|gi|148316730	3294.3	3001.25	2350.86	1337.74	1254.93	1332.94	1293.63	0.409004	0.609727	0.484221	0	-0.126319	-0.210479	-0.140507
CUST_4671_PI417455151	0.000403517	2.56395	up	1066.4	1927.48	-1.18543	0.172944	FPS011.CR_F13 LSG10-01 Lymnaea stagnalis cDNA clone FPS011_F13 5-, mRNA sequence	unmapped	ES291578.1	8849	ES291578.1|gb|ES291578.1|gi|144925658	1221.03	997.353	980.818	1619.51	1771.88	2555.87	1762.64	-1.33573	-1.21965	-1.00089	0	0.140141	0.517671	0.0339651
CUST_10204_PI417455151	0.000431597	3.96289	up	2320.47	6540.36	-1.66491	0.321641	FPS0114.CR_G04 LSG10-01 Lymnaea stagnalis cDNA clone FPS0114_G04 5-, mRNA sequence	unmapped	ES574413.1	13323	ES574413.1|gb|ES574413.1|gi|148314520	2880.53	2358.49	1722.39	5467.67	5719.9	9690.39	5283.49	-1.61844	-1.59029	-1.78601	0.207287	0.175287	0.90399	0
CUST_14335_PI417455147	0.000496963	1.76554	up	483.43	603.18	-0.640049	0.180057	FPS0111.CR_N06 LSG10-01 Lymnaea stagnalis cDNA clone FPS0111_N06 5-, mRNA sequence	unmapped	ES572362.1	7889	ES572362.1|gb|ES572362.1|gi|148312469	593.534	454.447	402.308	583.786	528.256	764.646	536.033	-0.708585	-0.662469	-0.549093	0.222781	0.119797	0.377648	0
CUST_14873_PI417455147	0.000579854	1.59625	up	194.407	212.697	-0.535112	0.139574	FPS0111.C7_H15 LSG10-01 Lymnaea stagnalis cDNA clone FPS0111_H15 3-, mRNA sequence	unmapped	ES571865.1	1524	ES571865.1|gb|ES571865.1|gi|148311972	271.543	166.334	145.343	181.826	208.048	243.262	217.651	-0.431243	-0.635856	-0.538236	0	0.296225	0.141867	0.120203
CUST_12942_PI417455147	0.000606903	4.54535	up	253.954	841.747	-1.65714	0.527249	FPS0111.CR_P03 LSG10-01 Lymnaea stagnalis cDNA clone FPS0111_P03 5-, mRNA sequence	unmapped	ES572402.1	7439	ES572402.1|gb|ES572402.1|gi|148312509	309.761	262.739	189.362	528.907	682.849	1324.44	830.792	-1.76786	-1.51359	-1.68998	0	0.401164	1.13434	0.573492
CUST_4317_PI417455151	0.000617321	4.01119	up	1294.57	3757.62	-1.70531	0.298723	FPS0111.CR_P03 LSG10-01 Lymnaea stagnalis cDNA clone FPS0111_P03 5-, mRNA sequence	unmapped	ES572402.1	623	ES572402.1|gb|ES572402.1|gi|148312509	1591.31	1394.4	898.013	2796.93	3212.28	5802.62	3218.64	-1.67952	-1.53174	-1.90466	0	0.187986	0.913569	0.0933371
CUST_1882_PI417455151	0.000713561	3.99776	up	1136.53	3275.45	-1.59771	0.401484	FPS016.CR_G22 LSG10-01 Lymnaea stagnalis cDNA clone FPS016_G22 5-, mRNA sequence	unmapped	ES578126.1	2824	ES578126.1|gb|ES578126.1|gi|148318233	1363.36	1217.14	829.081	2248.92	2839.9	5076.44	2936.55	-1.64152	-1.43872	-1.71289	0	0.31381	1.03227	0.259852
CUST_28064_PI417455147	0.000813133	4.0889	up	1251.83	3730.92	-1.69863	0.333084	FPS012.CR_G17 LSG10-01 Lymnaea stagnalis cDNA clone FPS012_G17 5-, mRNA sequence	unmapped	ES575159.1	11986	ES575159.1|gb|ES575159.1|gi|148315266	1452.73	1406.82	895.936	2873.6	3252.12	5887.99	2909.94	-1.77215	-1.46484	-1.8589	0.0899763	0.258081	0.984277	0
CUST_16033_PI417455147	0.000871189	1.53669	down	3694.19	1675.49	0.434795	-0.18503	FPS014.CR_F20 LSG10-01 Lymnaea stagnalis cDNA clone FPS014_F20 5-, mRNA sequence	unmapped	ES576623.1	5243	ES576623.1|gb|ES576623.1|gi|148316730	4230.96	3894.11	2957.51	1835.85	1534.62	1761.55	1569.95	0.364726	0.541675	0.397985	0	-0.233916	-0.220304	-0.2859
CUST_9360_PI417455151	0.000896238	3.96864	up	1461.25	4256.25	-1.6416	0.347042	FPS012.CR_G17 LSG10-01 Lymnaea stagnalis cDNA clone FPS012_G17 5-, mRNA sequence	unmapped	ES575159.1	8086	ES575159.1|gb|ES575159.1|gi|148315266	1704.85	1643.44	1035.47	3025.09	3608.2	6678.02	3713.68	-1.68467	-1.40803	-1.8321	0	0.223588	0.998196	0.166385
CUST_29411_PI417455147	0.000946894	2.28322	up	426.542	691.803	-0.922597	0.268475	FPS017.CR.1_I13 LSG10-01 Lymnaea stagnalis cDNA clone FPS017_I13 5-, mRNA sequence	unmapped	ES578913.1	11762	ES578913.1|gb|ES578913.1|gi|148319020	524.456	377.378	377.792	541.954	571.39	919.37	734.496	-1.01268	-1.0253	-0.729813	0	0.12735	0.573194	0.373357
CUST_20571_PI417455147	0.00101873	1.4084	up	71.7525	70.9293	-0.396245	0.0978084	FPS0110.CR_F20 LSG10-01 Lymnaea stagnalis cDNA clone FPS0110_F20 5-, mRNA sequence	unmapped	ES571454.1	2468	ES571454.1|gb|ES571454.1|gi|148311414	94.2309	62.9749	58.0519	67.5613	57.8838	88.6612	69.6108	-0.331177	-0.519244	-0.338314	0.144704	0.0564661	0.190063	0
CUST_52_PI417455151	0.00114925	3.05394	down	223.164	51.9597	1.20046	-0.410209	FPS0114.C7_I18 LSG10-01 Lymnaea stagnalis cDNA clone FPS0114_I18 3-, mRNA sequence	unmapped	ES574102.1	3299	ES574102.1|gb|ES574102.1|gi|148314209	281.335	209.988	178.168	62.9869	52.4841	51.7636	40.6044	1.12641	1.20973	1.26524	0	-0.142045	-0.647417	-0.851375
CUST_4781_PI417455151	0.00125381	1.68227	up	907.003	1074.33	-0.602777	0.147629	FPS0111.CR_N06 LSG10-01 Lymnaea stagnalis cDNA clone FPS0111_N06 5-, mRNA sequence	unmapped	ES572362.1	15321	ES572362.1|gb|ES572362.1|gi|148312469	1108.29	888.959	723.76	984.604	905.858	1399.95	1006.92	-0.652328	-0.575508	-0.580494	0.106225	0	0.42637	0.0579195
CUST_24960_PI417455147	0.00144414	1.10075	down	335422	286150	0.104169	-0.0343194	Ls_J1_04E05_SAC Lymnaea stagnalis J1 Lymnaea stagnalis cDNA clone Ls_J1_04E05 5-, mRNA sequence	unmapped	CN809973.1	11883	CN809973.1|gb|CN809973.1|gi|53551825	340195	328331	337739	271340	297994	300680	274586	0.0854988	0.101839	0.125168	0	-0.019619	-0.0400696	-0.077589
CUST_3154_PI417455147	0.00145529	1.41477	up	115.922	117.385	-0.402564	0.0980016	FPS0113.C7_L08 LSG10-01 Lymnaea stagnalis cDNA clone FPS0113_L08 3-, mRNA sequence	unmapped	ES573421.1	12644	ES573421.1|gb|ES573421.1|gi|148313528	138.991	108.374	100.4	111.772	94.3953	134.758	128.615	-0.515757	-0.438111	-0.253824	0.11613	0	0.0913062	0.18457
CUST_3530_PI417455147	0.00168075	1.48101	up	56.7279	58.3643	-0.386511	0.180074	FPS016.CR_N08 LSG10-01 Lymnaea stagnalis cDNA clone FPS016_N08 5-, mRNA sequence	unmapped	ES578272.1	15731	ES578272.1|gb|ES578272.1|gi|148318379	76.3868	50.3128	43.4841	56.896	50.4012	60.9091	65.251	-0.252286	-0.478575	-0.428673	0.254349	0.205678	0	0.260271
CUST_5900_PI417455151	0.00208862	2.45321	up	4692.2	8404.98	-0.932783	0.361887	FPS0111.CR_D10 LSG10-01 Lymnaea stagnalis cDNA clone FPS0111_D10 5-, mRNA sequence	unmapped	ES572140.1	5033	ES572140.1|gb|ES572140.1|gi|148312247	4518.69	5285.56	4272.36	7344.83	8557.76	6670.27	11047.1	-1.23143	-0.726997	-0.839928	0.289859	0.418633	0	0.739058
CUST_9942_PI417455151	0.00216182	1.26012	up	191.023	167.92	-0.207944	0.125618	FPS018.C7_M19 LSG10-01 Lymnaea stagnalis cDNA clone FPS018_M19 3-, mRNA sequence	unmapped	ES579386.1	14874	ES579386.1|gb|ES579386.1|gi|148319493	248.799	177.779	146.491	162.663	143.006	177.122	188.891	-0.219299	-0.207706	-0.196827	0.175241	0.104232	0	0.222999
CUST_9824_PI417455151	0.00219744	1.46399	up	1056.21	1088.31	-0.381532	0.168369	FPS0114.CR_N14 LSG10-01 Lymnaea stagnalis cDNA clone FPS0114_N14 5-, mRNA sequence	unmapped	ES574575.1	2541	ES574575.1|gb|ES574575.1|gi|148314682	1206.51	1117.02	845.095	917.441	1087.75	1230.99	1117.08	-0.525828	-0.247387	-0.371381	0	0.249323	0.222332	0.201821
CUST_4802_PI417455151	0.00223531	2.43688	up	5276.61	9275.34	-1.04739	0.237639	FPS011.CR_D14 LSG10-01 Lymnaea stagnalis cDNA clone FPS011_D14 5-, mRNA sequence	unmapped	ES291532.1	4086	ES291532.1|gb|ES291532.1|gi|144925612	5850.3	4492.89	5486.62	7971.5	7709.44	12461.1	8959.32	-1.12665	-1.24966	-0.765877	0.12173	0	0.705597	0.123228
CUST_14399_PI417455147	0.00228861	2.42042	up	8121.68	14621.1	-1.00639	0.268863	FPS011.CR_D14 LSG10-01 Lymnaea stagnalis cDNA clone FPS011_D14 5-, mRNA sequence	unmapped	ES291532.1	2282	ES291532.1|gb|ES291532.1|gi|144925612	8928.92	7150.08	8286.06	13078.5	12244.4	19988.2	13173.2	-1.05973	-1.19297	-0.766478	0.238773	0	0.744947	0.0917301
CUST_14747_PI417455147	0.00242194	1.69049	down	99.8664	42.3674	0.485117	-0.272322	FPS0111.C7_I11 LSG10-01 Lymnaea stagnalis cDNA clone FPS0111_I11 3-, mRNA sequence	unmapped	ES571885.1	4211	ES571885.1|gb|ES571885.1|gi|148311992	116.608	103.802	79.1892	46.7127	33.4858	50.5622	38.7088	0.361033	0.601488	0.49283	0	-0.336792	-0.263498	-0.489
CUST_9857_PI417455151	0.00248024	2.57501	up	79.6212	148.951	-0.94326	0.421316	FPS017.CR.1_I13 LSG10-01 Lymnaea stagnalis cDNA clone FPS017_I13 5-, mRNA sequence	unmapped	ES578913.1	10278	ES578913.1|gb|ES578913.1|gi|148319020	99.1772	63.0496	76.6368	100.755	113.884	196.148	185.018	-0.959635	-1.22279	-0.647358	0	0.300255	0.66848	0.716529
CUST_6317_PI417455151	0.00252684	1.96698	up	129.009	183.235	-0.830852	0.145131	FPS011.C7_F13 LSG10-01 Lymnaea stagnalis cDNA clone FPS011_F13 3-, mRNA sequence	unmapped	ES291201.1	14728	ES291201.1|gb|ES291201.1|gi|144925281	149.128	109.42	128.479	162.771	141.38	239.896	188.895	-1.0062	-1.01236	-0.473994	0.0876555	0	0.358899	0.133968
CUST_7641_PI417455151	0.00252784	1.89847	up	17896.1	25069.6	-0.53429	0.390545	FPS013.CR_L22 LSG10-01 Lymnaea stagnalis cDNA clone FPS013_L22 5-, mRNA sequence	unmapped	ES576028.1	10272	ES576028.1|gb|ES576028.1|gi|148316135	21279.6	18349	14059.7	25755.5	27028.7	28201.7	19292.6	-0.430075	-0.521262	-0.651533	0.55908	0.455414	0.547688	0
CUST_10475_PI417455151	0.00256211	1.30047	down	217.089	114.489	0.305652	-0.0733794	FPS0114.CR_F02 LSG10-01 Lymnaea stagnalis cDNA clone FPS0114_F02 5-, mRNA sequence	unmapped	ES574388.1	4172	ES574388.1|gb|ES574388.1|gi|148314495	296.311	207.855	147.1	113.368	99.9264	128.011	116.649	0.377968	0.372729	0.166257	0	-0.053484	-0.133386	-0.106647
CUST_22595_PI417455147	0.00261362	2.32197	down	165.807	49.2174	0.983634	-0.231714	FPS0110.C7_M14 LSG10-01 Lymnaea stagnalis cDNA clone FPS0110_M14 3-, mRNA sequence	unmapped	ES571237.1	6185	ES571237.1|gb|ES571237.1|gi|148311197	199.695	195.082	102.645	51.304	48.8805	54.4936	42.1915	0.908727	1.34274	0.699436	-0.0504022	0	-0.328355	-0.548097
CUST_12508_PI417455147	0.00269835	2.5664	up	578.688	1067.57	-1.01421	0.345539	FPS011.CR_H22 LSG10-01 Lymnaea stagnalis cDNA clone FPS011_H22 5-, mRNA sequence	unmapped	ES291632.1	3780	ES291632.1|gb|ES291632.1|gi|144925712	726.53	463.348	546.185	977.923	888.434	1588.27	815.675	-1.01674	-1.26813	-0.757762	0.331169	0.203153	0.847833	0
CUST_6299_PI417455151	0.00291741	1.2042	up	166.065	140.841	-0.182803	0.0852705	FPS011.C7_F23 LSG10-01 Lymnaea stagnalis cDNA clone FPS011_F23 3-, mRNA sequence	unmapped	ES291211.1	185	ES291211.1|gb|ES291211.1|gi|144925291	208.841	157.197	132.156	133.579	114.418	161.469	153.9	-0.251064	-0.170474	-0.126872	0.103036	0	0.0787926	0.159254
CUST_532_PI417455151	0.00294	2.14406	up	1457.16	2211.58	-0.759529	0.340815	FPS0113.CR_C01 LSG10-01 Lymnaea stagnalis cDNA clone FPS0113_C01 5-, mRNA sequence	unmapped	ES573578.1	13854	ES573578.1|gb|ES573578.1|gi|148313685	1898.05	1302.28	1171.15	1779.96	2446.73	1830.34	2789.29	-0.638414	-0.86933	-0.770843	0.117203	0.581376	0	0.664682
CUST_3596_PI417455151	0.00306343	2.10741	down	96.3831	31.7426	0.702284	-0.373191	FPS019.C7_O15 LSG10-01 Lymnaea stagnalis cDNA clone FPS019_O15 3-, mRNA sequence	unmapped	ES580161.1	13092	ES580161.1|gb|ES580161.1|gi|148320268	138.371	88.0749	62.7036	22.6171	33.5801	38.9378	31.8353	0.925221	0.691536	0.490093	-0.700989	0	-0.352639	-0.439134
CUST_5985_PI417455151	0.00314177	2.05833	up	161.647	223.644	-0.775388	0.266089	FPS0110.CR_P11 LSG10-01 Lymnaea stagnalis cDNA clone FPS0110_P11 5-, mRNA sequence	unmapped	ES571672.1	3712	ES571672.1|gb|ES571672.1|gi|148311779	249.826	120	115.114	201.345	158.709	307.401	227.119	-0.474015	-1.03784	-0.814308	0.221274	0	0.573541	0.269541
CUST_6253_PI417455151	0.00321782	1.24261	up	108.128	94.1899	-0.243069	0.0703067	FPS011.C7_G18 LSG10-01 Lymnaea stagnalis cDNA clone FPS011_G18 3-, mRNA sequence	unmapped	ES291230.1	12622	ES291230.1|gb|ES291230.1|gi|144925310	139.519	99.9996	84.8663	96.1832	77.9762	105.926	96.6745	-0.222304	-0.282075	-0.224828	0.212278	0.0265651	0	0.0423837
CUST_14572_PI417455147	0.00332442	2.92678	up	851.554	1799.9	-1.08118	0.468139	FPS0111.CR_L17 LSG10-01 Lymnaea stagnalis cDNA clone FPS0111_L17 5-, mRNA sequence	unmapped	ES572330.1	10735	ES572330.1|gb|ES572330.1|gi|148312437	1044.64	893.113	616.904	1308.09	1866.48	2771.27	1253.75	-1.11568	-0.946427	-1.18143	0.14893	0.654591	1.06904	0
CUST_8475_PI417455147	0.00337802	1.53767	up	86.6607	93.7459	-0.432843	0.187903	FPS0112.CR_N08 LSG10-01 Lymnaea stagnalis cDNA clone FPS0112_N08 5-, mRNA sequence	unmapped	ES573100.1	1530	ES573100.1|gb|ES573100.1|gi|148313207	115.118	71.5566	73.308	88.847	69.5218	110.735	105.88	-0.347572	-0.643047	-0.30791	0.234514	0	0.203056	0.314043
CUST_26231_PI417455147	0.00361946	1.31854	up	544.567	499.584	-0.25129	0.147655	FPS012.C7_I19 LSG10-01 Lymnaea stagnalis cDNA clone FPS012_I19 3-, mRNA sequence	unmapped	ES574836.1	14251	ES574836.1|gb|ES574836.1|gi|148314943	693.996	536.62	403.086	519.096	444.666	498.397	536.179	-0.240477	-0.192351	-0.321043	0.2621	0.102784	0	0.225737
CUST_5687_PI417455151	0.0037708	1.92648	up	3202.96	4202.64	-0.839938	0.10603	FPS014.CR_D20 LSG10-01 Lymnaea stagnalis cDNA clone FPS014_D20 5-, mRNA sequence	unmapped	ES576579.1	2921	ES576579.1|gb|ES576579.1|gi|148316686	4737.66	2409.82	2461.41	3719.57	3796.86	4647.32	4646.81	-0.452609	-1.15969	-0.90752	0.0180149	0	0.191399	0.214707
CUST_7087_PI417455151	0.00391371	1.27404	up	80.5891	72.3016	-0.248042	0.101367	FPS014.C7_D18 LSG10-01 Lymnaea stagnalis cDNA clone FPS014_D18 3-, mRNA sequence	unmapped	ES576207.1	11876	ES576207.1|gb|ES576207.1|gi|148316314	103.149	75.7782	62.8398	62.5528	66.5191	89.238	70.8967	-0.227294	-0.269422	-0.24741	0.00625563	0.22632	0.172891	0
CUST_11348_PI417455151	0.0039263	3.27775	down	177.349	38.0305	0.893529	-0.819174	FPS017.C7_J04 LSG10-01 Lymnaea stagnalis cDNA clone FPS017_J04 3-, mRNA sequence	unmapped	ES578547.1	14562	ES578547.1|gb|ES578547.1|gi|148318654	264.976	149.469	117.602	26.266	54.7939	37.8748	33.1872	1.13102	0.803078	0.746489	-1.14477	0	-1.06861	-1.06331
CUST_9095_PI417455151	0.00398351	1.50362	up	127.01	136.022	-0.518892	0.0695443	FPS012.C7_F17 LSG10-01 Lymnaea stagnalis cDNA clone FPS012_F17 3-, mRNA sequence	unmapped	ES574765.1	15277	ES574765.1|gb|ES574765.1|gi|148314872	149.312	138.02	93.7002	121.14	110.493	177.615	134.84	-0.652236	-0.312531	-0.591908	0	0.000601768	0.265658	0.0119171
CUST_1594_PI417455147	0.00400073	2.05505	up	2374.17	3495.24	-0.649457	0.389719	FPS0113.CR_C01 LSG10-01 Lymnaea stagnalis cDNA clone FPS0113_C01 5-, mRNA sequence	unmapped	ES573578.1	2374	ES573578.1|gb|ES573578.1|gi|148313685	2917.17	2260.17	1945.16	2835.31	4137.47	2748.59	4259.58	-0.62407	-0.6817	-0.6426	0.192103	0.702013	0	0.66476
CUST_9706_PI417455151	0.0043254	1.14761	up	433.935	343.288	-0.170193	0.0284398	FPS012.CR_A14 LSG10-01 Lymnaea stagnalis cDNA clone FPS012_A14 5-, mRNA sequence	unmapped	ES575019.1	1122	ES575019.1|gb|ES575019.1|gi|148315126	560.905	424.393	316.506	322.941	321.111	383.864	345.235	-0.161321	-0.103561	-0.245697	0	0.0788279	0.0227108	0.0122204
CUST_14549_PI417455147	0.00438428	1.06903	up	300796	294690	-0.0630709	0.0332255	FPS011.CR_C17 LSG10-01 Lymnaea stagnalis cDNA clone FPS011_C17 5-, mRNA sequence	unmapped	ES291511.1	6021	ES291511.1|gb|ES291511.1|gi|144925591	301155	313970	287262	279319	301405	311590	286447	-0.0664635	-0.0344353	-0.0883141	0.0557728	0.0301723	0.046957	0
CUST_122_PI417455151	0.00442632	2.02831	up	1298.94	1867.77	-0.581956	0.438321	FPS0113.CR_F03 LSG10-01 Lymnaea stagnalis cDNA clone FPS0113_F03 5-, mRNA sequence	unmapped	ES573651.1	13661	ES573651.1|gb|ES573651.1|gi|148313758	1686.72	1223.31	986.806	1684.99	2272.25	1469.23	2044.63	-0.463973	-0.618043	-0.663852	0.386193	0.811399	0	0.555693
CUST_9602_PI417455151	0.00462445	3.70126	down	130.886	22.2096	1.49534	-0.392676	FPS018.C7_P02 LSG10-01 Lymnaea stagnalis cDNA clone FPS018_P02 3-, mRNA sequence	unmapped	ES579440.1	7717	ES579440.1|gb|ES579440.1|gi|148319547	242.912	81.3316	68.415	19.0839	19.6231	19.9181	30.2133	2.2211	1.12161	1.14331	-0.414813	-0.204602	-0.951289	0
CUST_3614_PI417455151	0.00476511	1.58583	down	137.007	57.9663	0.594936	-0.0703062	FPS015.C7_B23 LSG10-01 Lymnaea stagnalis cDNA clone FPS015_B23 3-, mRNA sequence	unmapped	ES576901.1	3922	ES576901.1|gb|ES576901.1|gi|148317008	197.811	130.356	82.8547	49.5854	51.5743	66.6923	64.013	0.812807	0.676129	0.295872	-0.169834	0	-0.100213	-0.011178
CUST_27269_PI417455147	0.00487651	1.59718	up	109.861	121.052	-0.458745	0.216779	FPS012.C7_F17 LSG10-01 Lymnaea stagnalis cDNA clone FPS012_F17 3-, mRNA sequence	unmapped	ES574765.1	5993	ES574765.1|gb|ES574765.1|gi|148314872	157.374	96.8798	75.3302	106.852	88.2772	144.982	144.097	-0.253496	-0.519597	-0.603142	0.148902	0	0.28544	0.432774
CUST_3775_PI417455151	0.0049928	1.71393	up	171.579	211.015	-0.583128	0.194181	FPS015.CR_G12 LSG10-01 Lymnaea stagnalis cDNA clone FPS015_G12 5-, mRNA sequence	unmapped	ES577378.1	6087	ES577378.1|gb|ES577378.1|gi|148317485	192.522	184.428	137.786	172.021	177.595	228.271	266.174	-0.816724	-0.399081	-0.533579	0	0.160368	0.119224	0.497132
CUST_9300_PI417455151	0.00513465	3.65165	down	153.966	28.9146	1.24782	-0.620726	FPS018.CR_D15 LSG10-01 Lymnaea stagnalis cDNA clone FPS018_D15 5-, mRNA sequence	unmapped	ES579540.1	7598	ES579540.1|gb|ES579540.1|gi|148319647	239.582	138.389	83.9257	38.3375	28.106	30.6304	18.5844	1.59763	1.30162	0.84422	0	-0.322291	-0.810897	-1.34971
CUST_11294_PI417455151	0.00527031	1.19837	up	122.354	103.704	-0.167941	0.0931363	FPS017.C7_L04 LSG10-01 Lymnaea stagnalis cDNA clone FPS017_L04 3-, mRNA sequence	unmapped	ES578595.1	5410	ES578595.1|gb|ES578595.1|gi|148318702	154.735	114.349	97.9779	97.9449	86.1031	114.369	116.398	-0.195527	-0.18617	-0.122127	0.119957	0.0504475	0	0.202141
CUST_6466_PI417455151	0.0053526	1.6848	down	172.297	70.9043	0.430502	-0.322078	FPS013.CR_H06 LSG10-01 Lymnaea stagnalis cDNA clone FPS013_H06 5-, mRNA sequence	unmapped	ES575917.1	4606	ES575917.1|gb|ES575917.1|gi|148316024	232.919	145.908	138.065	66.0765	75.7992	68.0391	73.7024	0.480084	0.301069	0.510352	-0.316116	0	-0.621943	-0.350251
CUST_8521_PI417455151	0.00543439	3.79707	down	91.7661	18.1999	0.934957	-0.989931	FPS013.C7.1_A12 LSG10-01 Lymnaea stagnalis cDNA clone FPS013_A12 3-, mRNA sequence	unmapped	ES575383.1	9466	ES575383.1|gb|ES575383.1|gi|148315490	131.259	76.281	67.7579	14.062	27.3623	17.5484	13.827	1.14355	0.774617	0.886699	-1.10121	0	-1.41907	-1.43944
CUST_2864_PI417455147	0.00559546	1.17476	up	373.7	305.515	-0.190267	0.0421028	FPS0113.C7_N01 LSG10-01 Lymnaea stagnalis cDNA clone FPS0113_N01 3-, mRNA sequence	unmapped	ES573461.1	7023	ES573461.1|gb|ES573461.1|gi|148313568	455.541	359.896	305.664	287.365	267.373	361.553	305.768	-0.28474	-0.163997	-0.122065	0.0358925	0.0205221	0.111997	0
CUST_722_PI417455151	0.00563328	1.30854	up	112372	124699	-0.24103	0.146923	Ls_J1_17E07_SAC Lymnaea stagnalis J1 Lymnaea stagnalis cDNA clone Ls_J1_17E07 5-, mRNA sequence	unmapped	CN810812.1	8453	CN810812.1|gb|CN810812.1|gi|53552664	116019	120017	101081	114418	136629	114146	133601	-0.374105	-0.207924	-0.141062	0.206768	0.22337	0	0.157555
CUST_29354_PI417455147	0.00565391	2.00732	down	126.593	41.7399	0.755008	-0.250265	FPS017.CR.1_I21 LSG10-01 Lymnaea stagnalis cDNA clone FPS017_I21 5-, mRNA sequence	unmapped	ES578921.1	7746	ES578921.1|gb|ES578921.1|gi|148319028	190.582	117.171	72.0271	41.7892	41.7682	42.5553	40.8471	1.05704	0.82373	0.384249	-0.105554	0	-0.51127	-0.384235
CUST_2607_PI417455151	0.00579654	1.13981	down	206575	157875	0.127131	-0.0616679	FPS015.CR_O11 LSG10-01 Lymnaea stagnalis cDNA clone FPS015_O11 5-, mRNA sequence	unmapped	ES577558.1	15262	ES577558.1|gb|ES577558.1|gi|148317665	220909	208265	190549	150957	166587	158884	155073	0.124899	0.0928783	0.163614	0	-0.0326595	-0.0674953	-0.146517
CUST_477_PI417455151	0.00582787	1.24663	up	191.708	165.389	-0.20802	0.110011	FPS016.C7_P14 LSG10-01 Lymnaea stagnalis cDNA clone FPS016_P14 3-, mRNA sequence	unmapped	ES577965.1	11128	ES577965.1|gb|ES577965.1|gi|148318072	261.085	167.812	146.226	162.765	137.158	176.401	185.233	-0.144488	-0.285255	-0.194318	0.183327	0.0490212	0	0.207698
CUST_23958_PI417455147	0.00604428	2.02503	up	89.1394	122.99	-0.552214	0.46573	FPS019.C7_C19 LSG10-01 Lymnaea stagnalis cDNA clone FPS019_C19 3-, mRNA sequence	unmapped	ES579882.1	4329	ES579882.1|gb|ES579882.1|gi|148319989	124.993	86.6222	55.8027	126.195	111.935	104.856	148.975	-0.34981	-0.471956	-0.834877	0.603735	0.559756	0	0.69943
CUST_10684_PI417455151	0.00615451	1.11209	up	140.629	109.672	-0.125605	0.0276686	FPS018.C7_D16 LSG10-01 Lymnaea stagnalis cDNA clone FPS018_D16 3-, mRNA sequence	unmapped	ES579174.1	9140	ES579174.1|gb|ES579174.1|gi|148319281	182.227	133.625	106.033	100.661	99.8218	125.362	112.842	-0.120116	-0.106383	-0.150318	0.00201607	0.108658	0	0
CUST_7872_PI417455151	0.00623954	1.55934	down	190.838	83.5393	0.43598	-0.204959	FPS0110.C7_J22 LSG10-01 Lymnaea stagnalis cDNA clone FPS0110_J22 3-, mRNA sequence	unmapped	ES571173.1	10716	ES571173.1|gb|ES571173.1|gi|148311133	266.636	176.146	129.731	89.4624	80.7278	86.4281	77.5389	0.552101	0.450413	0.305427	0	-0.0352168	-0.395338	-0.389281
CUST_10863_PI417455151	0.00629011	1.5463	up	2233.85	2429.3	-0.396544	0.232276	Lymnaea stagnalis clone 503 unknown mRNA	unmapped	AY577373.1	4643	AY577373.1|gb|AY577373.1|gi|46277005	2803.01	1967.95	1930.59	2377.91	2167.07	3072.81	2099.38	-0.341478	-0.533751	-0.314404	0.275864	0.148118	0.505124	0
CUST_12238_PI417455147	0.00629374	1.25207	up	101516	105373	-0.189014	0.135295	FPS011.CR_J01 LSG10-01 Lymnaea stagnalis cDNA clone FPS011_J01 5-, mRNA sequence	unmapped	ES291658.1	1207	ES291658.1|gb|ES291658.1|gi|144925738	110294	103736	90518.4	93546.4	118089	97212.8	112643	-0.225719	-0.225719	-0.115604	0.165033	0.263304	0	0.112844
CUST_8375_PI417455147	0.0063053	1.3975	down	112.247	57.5124	0.303534	-0.179318	Ls_J1_11E11_SAC Lymnaea stagnalis J1 Lymnaea stagnalis cDNA clone Ls_J1_11E11 5-, mRNA sequence	unmapped	CN810442.1	16	CN810442.1|gb|CN810442.1|gi|53552294	135.529	106.31	94.9005	51.4415	55.0808	70.5653	52.9619	0.207533	0.286567	0.416502	-0.221124	0	-0.120874	-0.375273
CUST_11429_PI417455147	0.00635094	2.2591	down	145.007	43.7733	0.799877	-0.37587	FPS015.CR_E19 LSG10-01 Lymnaea stagnalis cDNA clone FPS015_E19 5-, mRNA sequence	unmapped	ES577341.1	4868	ES577341.1|gb|ES577341.1|gi|148317448	203.63	145.779	85.6137	51.6702	43.0041	45.6175	34.8012	0.970007	0.968883	0.460742	0	-0.135333	-0.580746	-0.787402
CUST_4270_PI417455151	0.00653961	1.99545	up	64.082	91.6693	-0.692949	0.303764	FPS011.CR_G13 LSG10-01 Lymnaea stagnalis cDNA clone FPS011_G13 5-, mRNA sequence	unmapped	ES291600.1	345	ES291600.1|gb|ES291600.1|gi|144925680	70.857	68.8987	52.4902	84.6382	110.058	94.5292	77.4521	-0.86963	-0.550051	-0.659167	0.303141	0.797679	0.114237	0
CUST_10373_PI417455151	0.00667624	1.38614	up	81.2954	80.3698	-0.360099	0.110975	FPS0114.C7_A15 LSG10-01 Lymnaea stagnalis cDNA clone FPS0114_A15 3-, mRNA sequence	unmapped	ES573913.1	4892	ES573913.1|gb|ES573913.1|gi|148314020	94.1916	77.2668	72.4277	84.5578	66.7148	92.0954	78.1111	-0.505372	-0.381022	-0.193902	0.289867	0.0835052	0.0705271	0
CUST_11233_PI417455151	0.00672042	2.11348	down	130.093	43.9259	0.903835	-0.175782	FPS0113.CR_I12 LSG10-01 Lymnaea stagnalis cDNA clone FPS0113_I12 5-, mRNA sequence	unmapped	ES573726.1	4633	ES573726.1|gb|ES573726.1|gi|148313833	154.527	150.692	85.0601	27.2404	40.1871	57.1455	51.1307	0.808715	1.23042	0.672374	-0.677421	-0.0243335	-0.0013752	0
CUST_9492_PI417455147	0.0067886	2.03425	down	491.407	168.027	0.602382	-0.422114	Ls_J1_10G06_SAC Lymnaea stagnalis J1 Lymnaea stagnalis cDNA clone Ls_J1_10G06 5-, mRNA sequence	unmapped	CN810399.1	4216	CN810399.1|gb|CN810399.1|gi|53552251	707.692	394.083	372.446	208.638	147.059	188.356	128.054	0.819766	0.385017	0.602362	0	-0.39462	-0.443667	-0.85017
CUST_22654_PI417455147	0.00695436	2.26353	up	60.7147	99.5904	-0.780038	0.398538	FPS0110.C7_L16 LSG10-01 Lymnaea stagnalis cDNA clone FPS0110_L16 3-, mRNA sequence	unmapped	ES571215.1	7733	ES571215.1|gb|ES571215.1|gi|148311175	73.2295	49.4573	59.4573	69.0264	107.25	96.2972	125.788	-0.838803	-1.03046	-0.470849	0	0.753212	0.13346	0.707481
CUST_6342_PI417455151	0.00715553	1.33079	up	65.8524	61.2644	-0.228463	0.183815	FPS013.CR_K14 LSG10-01 Lymnaea stagnalis cDNA clone FPS013_K14 5-, mRNA sequence	unmapped	ES575996.1	12765	ES575996.1|gb|ES575996.1|gi|148316103	86.2328	59.7015	51.6228	64.0304	51.7479	63.4931	65.7863	-0.152179	-0.302557	-0.230654	0.357991	0.173439	0	0.20383
CUST_5821_PI417455151	0.00728945	1.47312	up	168.904	167.145	-0.395222	0.163651	FPS011.C7_L16 LSG10-01 Lymnaea stagnalis cDNA clone FPS011_L16 3-, mRNA sequence	unmapped	ES291346.1	13051	ES291346.1|gb|ES291346.1|gi|144925426	240.871	160.296	105.546	154.764	155.718	202.034	156.064	-0.224683	-0.319123	-0.641859	0.142705	0.276726	0.235172	0
CUST_4172_PI417455151	0.007423	2.45556	up	627.673	1067.61	-0.843626	0.452429	FPS011.CR_H22 LSG10-01 Lymnaea stagnalis cDNA clone FPS011_H22 5-, mRNA sequence	unmapped	ES291632.1	13513	ES291632.1|gb|ES291632.1|gi|144925712	936.34	438.812	507.867	1085.15	839.224	1587.01	759.055	-0.556767	-1.22206	-0.752051	0.602839	0.244762	0.962112	0
CUST_11111_PI417455147	0.00758385	2.0476	down	112.42	38.2976	0.719363	-0.314569	FPS0112.C7_D22 LSG10-01 Lymnaea stagnalis cDNA clone FPS0112_D22 3-, mRNA sequence	unmapped	ES572513.1	6868	ES572513.1|gb|ES572513.1|gi|148312620	152.982	117.684	66.5943	27.5474	36.9847	55.2069	33.4516	0.851383	0.932578	0.374128	-0.606373	-0.0759835	0	-0.575918
CUST_3871_PI417455151	0.00764828	1.38485	down	526.851	257.881	0.345905	-0.123824	FPS015.CR_D08 LSG10-01 Lymnaea stagnalis cDNA clone FPS015_D08 5-, mRNA sequence	unmapped	ES577309.1	8002	ES577309.1|gb|ES577309.1|gi|148317416	749.751	464.627	366.175	243.692	249.69	295.137	243.006	0.555992	0.259927	0.221796	-0.12101	0	-0.111128	-0.263159
CUST_252_PI417455151	0.00782626	2.81258	down	192.923	45.746	1.02911	-0.462786	FPS017.C7_H03 LSG10-01 Lymnaea stagnalis cDNA clone FPS017_H03 3-, mRNA sequence	unmapped	ES578498.1	4906	ES578498.1|gb|ES578498.1|gi|148318605	298.906	179.335	100.528	56.5675	46.2309	49.0998	31.0861	1.36591	1.13643	0.584985	0	-0.166068	-0.591342	-1.09373
CUST_6619_PI417455151	0.0078286	1.17048	up	120.362	100.262	-0.166289	0.0608062	FPS011.C7_E05 LSG10-01 Lymnaea stagnalis cDNA clone FPS011_E05 3-, mRNA sequence	unmapped	ES291169.1	42	ES291169.1|gb|ES291169.1|gi|144925249	146.311	115.455	99.3189	90.8245	87.8128	113.047	109.363	-0.258252	-0.154191	-0.0864258	0.0323834	0.0879421	0	0.122899
CUST_5299_PI417455151	0.00789571	2.7411	up	82.9401	169.744	-1.0224	0.432353	FPS011.CR_A11 LSG10-01 Lymnaea stagnalis cDNA clone FPS011_A11 5-, mRNA sequence	unmapped	ES291461.1	7885	ES291461.1|gb|ES291461.1|gi|144925541	103.564	89.8765	55.38	129.755	100.129	305.536	143.558	-1.01257	-0.811037	-1.2436	0.250395	0	1.23439	0.244629
CUST_1724_PI417455151	0.00793775	1.6747	up	846.775	989.444	-0.489316	0.254585	FPS019.CR_M09 LSG10-01 Lymnaea stagnalis cDNA clone FPS019_M09 5-, mRNA sequence	unmapped	ES580481.1	2334	ES580481.1|gb|ES580481.1|gi|148320588	1151	660.952	728.375	854.948	995.968	1281.92	824.945	-0.374829	-0.74678	-0.346337	0.136228	0.363813	0.518298	0
CUST_5945_PI417455151	0.00794962	1.16641	up	120360	120469	-0.142593	0.0794878	FPS0111.CR_C05 LSG10-01 Lymnaea stagnalis cDNA clone FPS0111_C05 5-, mRNA sequence	unmapped	ES572113.1	11141	ES572113.1|gb|ES572113.1|gi|148312220	129650	123943	107489	107595	132412	115202	126665	-0.186865	-0.161539	-0.0793762	0.106125	0.170958	0	0.0408688
CUST_9736_PI417455151	0.00811613	1.4799	down	907.582	422.894	0.295197	-0.270308	FPS017.CR.1_L18 LSG10-01 Lymnaea stagnalis cDNA clone FPS017_L18 5-, mRNA sequence	unmapped	ES578989.1	5673	ES578989.1|gb|ES578989.1|gi|148319096	1217.6	760.784	744.366	367.229	467.223	430.09	427.034	0.394321	0.119978	0.371291	-0.406228	0	-0.387962	-0.28704
CUST_10072_PI417455151	0.0084068	1.38045	up	387.725	369.82	-0.320561	0.144577	FPS0114.CR_K03 LSG10-01 Lymnaea stagnalis cDNA clone FPS0114_K03 5-, mRNA sequence	unmapped	ES574498.1	7918	ES574498.1|gb|ES574498.1|gi|148314605	485.297	394.513	283.364	376.034	301.451	375.149	426.648	-0.363627	-0.198422	-0.399632	0.242286	0.00982285	0	0.326201
CUST_10061_PI417455151	0.00856085	1.24826	up	11444.1	10514	-0.16219	0.157727	FPS017.CR.1_G06 LSG10-01 Lymnaea stagnalis cDNA clone FPS017_G06 5-, mRNA sequence	unmapped	ES578858.1	9285	ES578858.1|gb|ES578858.1|gi|148318965	13010	11236.2	10086.2	8818.84	10708.1	10590.8	11938.4	-0.136584	-0.212378	-0.137608	0	0.152623	0.175904	0.302379
CUST_4860_PI417455151	0.00886103	2.48363	up	3596.04	6446.44	-0.629941	0.682511	FPS0111.CR_L17 LSG10-01 Lymnaea stagnalis cDNA clone FPS0111_L17 5-, mRNA sequence	unmapped	ES572330.1	10339	ES572330.1|gb|ES572330.1|gi|148312437	4390.72	3739.02	2658.38	5382.17	7370.36	9052.8	3980.43	-0.575561	-0.528091	-0.786172	0.580012	0.947049	1.20298	0
CUST_9549_PI417455151	0.00903065	1.12192	down	1852.61	1174.77	0.1035	-0.0624671	FPS018.CR_A23 LSG10-01 Lymnaea stagnalis cDNA clone FPS018_A23 5-, mRNA sequence	unmapped	ES579485.1	14932	ES579485.1|gb|ES579485.1|gi|148319592	2169.98	1807	1580.86	1169.3	1062.9	1277.09	1189.81	0.050992	0.106224	0.153283	0	-0.130377	-0.0635614	-0.0559301
CUST_4864_PI417455151	0.00953967	1.76705	up	506.791	635.177	-0.478107	0.343238	FPS011.CR_C12 LSG10-01 Lymnaea stagnalis cDNA clone FPS011_C12 5-, mRNA sequence	unmapped	ES291506.1	8350	ES291506.1|gb|ES291506.1|gi|144925586	666.581	489.457	364.336	575.421	538.479	923.149	503.66	-0.408386	-0.453415	-0.57252	0.313092	0.261093	0.798767	0
CUST_5954_PI417455151	0.00978128	3.97303	down	137.271	25.5287	1.20019	-0.790047	FPS0111.CR_B20 LSG10-01 Lymnaea stagnalis cDNA clone FPS0111_B20 5-, mRNA sequence	unmapped	ES572104.1	7335	ES572104.1|gb|ES572104.1|gi|148312211	191.422	148.035	72.3551	16.6303	25.597	17.5812	42.3064	1.38855	1.49296	0.71908	-1.11988	-0.359189	-1.68112	0
CUST_11660_PI417455147	0.00983717	1.13091	down	329940	273387	0.102642	-0.0748358	Ls_J1_08E10_SAC Lymnaea stagnalis J1 Lymnaea stagnalis cDNA clone Ls_J1_08E10 5-, mRNA sequence	unmapped	CN810260.1	15076	CN810260.1|gb|CN810260.1|gi|53552112	327894	322604	339323	269237	277124	288212	258976	0.0705128	0.0646439	0.17277	0	-0.108831	-0.0679989	-0.122513
CUST_6760_PI417455151	0.00993463	1.79578	up	99.7791	127.75	-0.362202	0.482406	FPS013.CR_E24 LSG10-01 Lymnaea stagnalis cDNA clone FPS013_E24 5-, mRNA sequence	unmapped	ES575865.1	3700	ES575865.1|gb|ES575865.1|gi|148315972	115.189	104.061	80.0879	140.969	128.158	107.713	134.16	-0.506039	-0.242174	-0.338394	0.724985	0.69946	0	0.505178
CUST_6246_PI417455151	0.0100266	1.26658	up	101.977	91.5989	-0.284561	0.0563741	FPS011.C7_G22 LSG10-01 Lymnaea stagnalis cDNA clone FPS011_G22 3-, mRNA sequence	unmapped	ES291233.1	4413	ES291233.1|gb|ES291233.1|gi|144925313	128.701	89.6489	87.5808	81.9077	75.7237	103.863	104.902	-0.301562	-0.408036	-0.144084	0.00989246	0.0198655	0	0.195738
CUST_12812_PI417455147	0.0103268	1.41423	up	74.1857	74.3684	-0.252666	0.247349	FPS0112.C7_A02 LSG10-01 Lymnaea stagnalis cDNA clone FPS0112_A02 3-, mRNA sequence	unmapped	ES572425.1	10783	ES572425.1|gb|ES572425.1|gi|148312532	86.8006	79.0771	56.6795	77.0792	62.7594	73.8314	83.8035	-0.353751	-0.0966964	-0.307551	0.408138	0.237616	0	0.343642
CUST_31400_PI417455147	0.0106919	1.4938	up	4071.04	4348.39	-0.403296	0.175691	FPS017.CR.1_A12 LSG10-01 Lymnaea stagnalis cDNA clone FPS017_A12 5-, mRNA sequence	unmapped	ES578720.1	14879	ES578720.1|gb|ES578720.1|gi|148318827	4575.12	3804.94	3833.04	4294.01	3712.74	5480.1	3906.7	-0.482492	-0.483482	-0.243914	0.23982	0.00400352	0.458941	0
CUST_23069_PI417455147	0.0108856	1.22093	up	2418.76	2028.48	-0.260469	0.0275111	FPS019.C7_G18 LSG10-01 Lymnaea stagnalis cDNA clone FPS019_G18 3-, mRNA sequence	unmapped	ES579976.1	4761	ES579976.1|gb|ES579976.1|gi|148320083	3209.87	2089.69	1956.72	2006.18	1916.86	2104.97	2085.9	-0.114073	-0.405929	-0.261405	0.073163	0.014123	0	0.0227585
CUST_26996_PI417455147	0.0109706	1.56984	up	1005.06	1083.31	-0.52484	0.125777	FPS012.CR_J17 LSG10-01 Lymnaea stagnalis cDNA clone FPS012_J17 5-, mRNA sequence	unmapped	ES575225.1	4815	ES575225.1|gb|ES575225.1|gi|148315332	1485.28	764.52	765.39	943.711	1098.28	1275.48	1015.78	-0.213408	-0.820949	-0.540162	0	0.227859	0.243498	0.0317507
CUST_1773_PI417455151	0.0110124	1.41017	down	285.36	141.857	0.216655	-0.279216	FPS0112.CR_C16 LSG10-01 Lymnaea stagnalis cDNA clone FPS0112_C16 5-, mRNA sequence	unmapped	ES572857.1	3682	ES572857.1|gb|ES572857.1|gi|148312964	340.856	280.121	235.104	121.992	148.685	154.843	141.908	0.0788951	0.265543	0.305526	-0.413301	0	-0.365188	-0.338373
CUST_1206_PI417455147	0.0112618	1.1745	up	374.906	304.951	-0.0991265	0.132917	FPS0114.C7_F23 LSG10-01 Lymnaea stagnalis cDNA clone FPS0114_F23 3-, mRNA sequence	unmapped	ES574039.1	13187	ES574039.1|gb|ES574039.1|gi|148314146	485.425	341.696	297.597	301.221	244.7	362.251	311.633	-0.0961227	-0.13505	-0.0662069	0.194754	0	0.211719	0.125196
CUST_9004_PI417455151	0.0112728	1.59732	up	966.291	1054.63	-0.445542	0.23011	FPS012.CR_J17 LSG10-01 Lymnaea stagnalis cDNA clone FPS012_J17 5-, mRNA sequence	unmapped	ES575225.1	14190	ES575225.1|gb|ES575225.1|gi|148315332	1444.53	768.6	685.743	847.003	1092.26	1251.81	1027.44	-0.118732	-0.667241	-0.550652	0	0.364408	0.358976	0.197056
CUST_5361_PI417455151	0.0113275	1.42093	down	1369.23	674.923	0.279673	-0.227167	FPS0111.CR_I21 LSG10-01 Lymnaea stagnalis cDNA clone FPS0111_I21 5-, mRNA sequence	unmapped	ES572264.1	12789	ES572264.1|gb|ES572264.1|gi|148312371	1772.09	1188.68	1146.92	746.814	610.619	765.418	576.839	0.383971	0.121928	0.33312	0	-0.253835	-0.19857	-0.456264
CUST_17826_PI417455147	0.0116857	1.18657	up	130230	133183	-0.156368	0.0904303	FPS0111.CR_C05 LSG10-01 Lymnaea stagnalis cDNA clone FPS0111_C05 5-, mRNA sequence	unmapped	ES572113.1	6853	ES572113.1|gb|ES572113.1|gi|148312220	140990	132060	117640	117698	149908	127582	137546	-0.19796	-0.20034	-0.0708046	0.0911617	0.211308	0	0.0592518
CUST_9589_PI417455151	0.0117952	2.22876	up	2934.66	4628.72	-0.571936	0.584307	FPS012.CR_D18 LSG10-01 Lymnaea stagnalis cDNA clone FPS012_D18 5-, mRNA sequence	unmapped	ES575093.1	14085	ES575093.1|gb|ES575093.1|gi|148315200	3010.4	3700.33	2093.26	4536.04	5943.41	4929.75	3105.67	-0.789238	-0.179929	-0.746642	0.673689	1.00924	0.654303	0
CUST_5505_PI417455151	0.011882	2.37422	up	6783.65	11742.2	-0.594955	0.652501	Lymnaea stagnalis mRNA for CCAAT enhancer binding protein, complete cds	unmapped	AB070347.1	11571	AB070347.1|dbj|AB070347.1|gi|46389738	9663.5	5124.4	5563.06	10918.6	12777.3	7418.03	15855	-0.24296	-0.932429	-0.609474	0.717059	0.781351	0	1.11159
CUST_9336_PI417455151	0.0119464	1.75926	up	99.5805	119.666	-0.655989	0.158976	FPS018.CR_C18 LSG10-01 Lymnaea stagnalis cDNA clone FPS018_C18 5-, mRNA sequence	unmapped	ES579522.1	4239	ES579522.1|gb|ES579522.1|gi|148319629	118.173	122.568	58.0003	100.021	113.186	144.807	120.652	-0.705113	-0.225893	-1.03696	0	0.299087	0.221101	0.115715
CUST_2328_PI417455151	0.0119584	1.50499	up	80275.5	98599.4	-0.30006	0.289695	FPS019.CR_I06 LSG10-01 Lymnaea stagnalis cDNA clone FPS019_I06 5-, mRNA sequence	unmapped	ES580387.1	12543	ES580387.1|gb|ES580387.1|gi|148320494	97251.5	79932.7	63642.2	84191.2	81368.6	122527	106311	-0.172541	-0.291821	-0.435818	0.267952	0	0.574081	0.316748
CUST_31532_PI417455147	0.0123353	1.44207	up	238.011	230.585	-0.298972	0.229165	Lymnaea stagnalis clone 1106 unknown mRNA	unmapped	AY577402.1	12954	AY577402.1|gb|AY577402.1|gi|46277059	347.164	213.393	153.477	234.096	224.586	257.67	205.99	-0.0953155	-0.312946	-0.488655	0.339418	0.37285	0.204391	0
CUST_7555_PI417455151	0.0123807	2.59199	up	88.1063	162.168	-0.768257	0.605803	FPS0110.C7_L16 LSG10-01 Lymnaea stagnalis cDNA clone FPS0110_L16 3-, mRNA sequence	unmapped	ES571215.1	15384	ES571215.1|gb|ES571215.1|gi|148311175	118.298	58.7272	87.2942	95.716	181.155	160.966	210.833	-0.651759	-1.26731	-0.385698	0	1.01153	0.433115	0.978569
CUST_2418_PI417455151	0.0124885	1.59856	up	107.154	122.347	-0.384732	0.292041	FPS0112.C7_N20 LSG10-01 Lymnaea stagnalis cDNA clone FPS0112_N20 3-, mRNA sequence	unmapped	ES572747.1	2017	ES572747.1|gb|ES572747.1|gi|148312854	114.404	120.183	86.8743	133.945	103.891	117.385	134.167	-0.6536	-0.150074	-0.350522	0.516267	0.281603	0	0.370292
CUST_17925_PI417455147	0.0126262	1.37689	down	346.572	171.062	0.3897	-0.0717102	FPS0110.CR_P19 LSG10-01 Lymnaea stagnalis cDNA clone FPS0110_P19 5-, mRNA sequence	unmapped	ES571679.1	15658	ES571679.1|gb|ES571679.1|gi|148311786	497.288	263.763	278.665	168.454	138.559	192.105	185.13	0.568968	0.125133	0.475	0	-0.16419	-0.100335	-0.0223165
CUST_6927_PI417455151	0.0126374	1.76876	down	202.834	81.3042	0.352037	-0.470699	FPS0110.C7_C10 LSG10-01 Lymnaea stagnalis cDNA clone FPS0110_C10 3-, mRNA sequence	unmapped	ES570994.1	8567	ES570994.1|gb|ES570994.1|gi|148311504	264.11	207.257	137.136	102.884	52.9169	92.3782	77.0382	0.356737	0.501915	0.197458	0	-0.819923	-0.483117	-0.579755
CUST_26327_PI417455147	0.0127351	1.20466	up	159241	164752	-0.175813	0.0928116	Ls_J1_02D04_SAC Lymnaea stagnalis J1 Lymnaea stagnalis cDNA clone Ls_J1_02D04 5-, mRNA sequence	unmapped	CN809834.1	7302	CN809834.1|gb|CN809834.1|gi|53551686	162569	166935	148218	139546	184437	161228	173796	-0.256065	-0.182642	-0.0887318	0	0.210964	0.0251255	0.135157
CUST_3494_PI417455151	0.0127794	1.56474	down	147.641	63.8869	0.443011	-0.202916	FPS015.C7_D10 LSG10-01 Lymnaea stagnalis cDNA clone FPS015_D10 3-, mRNA sequence	unmapped	ES576936.1	8201	ES576936.1|gb|ES576936.1|gi|148317043	196.094	157.136	89.6944	62.5106	62.8205	64.8014	65.4151	0.516148	0.674655	0.138231	-0.132987	0	-0.422979	-0.255696
CUST_4263_PI417455151	0.0130672	1.42316	up	182.198	176.895	-0.265443	0.243651	FPS019.C7_J08 LSG10-01 Lymnaea stagnalis cDNA clone FPS019_J08 3-, mRNA sequence	unmapped	ES580037.1	10795	ES580037.1|gb|ES580037.1|gi|148320144	263.872	151.476	131.245	192.215	150.067	171.959	193.339	-0.0949454	-0.395195	-0.306188	0.457809	0.217488	0	0.299308
CUST_9175_PI417455151	0.0131747	1.69393	up	407.992	478.68	-0.423878	0.336494	FPS012.C7_D23 LSG10-01 Lymnaea stagnalis cDNA clone FPS012_D23 3-, mRNA sequence	unmapped	ES574724.1	14142	ES574724.1|gb|ES574724.1|gi|148314831	567.029	325.086	331.861	356.275	386.553	576.453	595.439	-0.297819	-0.643638	-0.330178	0	0.182198	0.481063	0.682715
CUST_14231_PI417455147	0.0132516	1.29577	up	5873.81	5372.35	-0.248423	0.125385	FPS0111.CR_N22 LSG10-01 Lymnaea stagnalis cDNA clone FPS0111_N22 5-, mRNA sequence	unmapped	ES572377.1	8324	ES572377.1|gb|ES572377.1|gi|148312484	7075.27	6117.34	4428.81	4887.84	5814.46	5138.26	5648.83	-0.16409	-0.152193	-0.428986	0.0880604	0.260141	0	0.153337
CUST_30029_PI417455147	0.0133256	1.20746	up	122.722	102.017	-0.195369	0.0766032	FPS017.CR.1_G04 LSG10-01 Lymnaea stagnalis cDNA clone FPS017_G04 5-, mRNA sequence	unmapped	ES578856.1	15116	ES578856.1|gb|ES578856.1|gi|148318963	167.252	116.479	84.4341	93.5847	90.5057	114.287	109.69	-0.0888252	-0.153227	-0.344055	0.0650611	0.123876	0	0.117476
CUST_9408_PI417455151	0.0134939	1.22511	up	19815.2	17654.3	-0.104098	0.188809	FPS012.CR_E22 LSG10-01 Lymnaea stagnalis cDNA clone FPS012_E22 5-, mRNA sequence	unmapped	ES575121.1	2180	ES575121.1|gb|ES575121.1|gi|148315228	22098.7	20681.2	16665.7	17372.4	19290.3	15454.6	18499.7	-0.111337	-0.0593691	-0.141589	0.2606	0.275534	0	0.219103
CUST_10376_PI417455151	0.0136706	1.33376	up	214.625	201.687	-0.308928	0.106569	FPS018.C7_F14 LSG10-01 Lymnaea stagnalis cDNA clone FPS018_F14 3-, mRNA sequence	unmapped	ES579218.1	7329	ES579218.1|gb|ES579218.1|gi|148319325	241.995	227.76	174.119	192.627	178.58	216.296	219.245	-0.549194	-0.148374	-0.229217	0.128485	0.121661	0	0.17613
CUST_1815_PI417455151	0.0137111	1.22418	down	3183.21	1806.31	0.108667	-0.183152	FPS016.CR_H23 LSG10-01 Lymnaea stagnalis cDNA clone FPS016_H23 5-, mRNA sequence	unmapped	ES578149.1	8011	ES578149.1|gb|ES578149.1|gi|148318256	3740.63	3139.8	2669.2	1964.35	1660.5	1926.12	1674.26	0.0780516	0.120942	0.127007	0	-0.232209	-0.193728	-0.306672
CUST_4704_PI417455151	0.0137808	1.92358	down	264.378	88.6022	0.761003	-0.182794	FPS014.CR_L03 LSG10-01 Lymnaea stagnalis cDNA clone FPS014_L03 5-, mRNA sequence	unmapped	ES576744.1	6942	ES576744.1|gb|ES576744.1|gi|148316851	395.113	272.442	125.58	79.5388	86.615	91.1341	97.1208	1.07657	1.00614	0.20029	-0.230576	0	-0.381207	-0.119394
CUST_29144_PI417455147	0.0138527	1.21619	down	136055	93788.4	0.232428	-0.0499368	FPS017.CR.1_K14 LSG10-01 Lymnaea stagnalis cDNA clone FPS017_K14 5-, mRNA sequence	unmapped	ES578961.1	9412	ES578961.1|gb|ES578961.1|gi|148319068	136596	145676	125894	85292.9	92472.1	98484.1	98904.3	0.0748672	0.274096	0.348322	0	-0.129467	-0.0210476	-0.0492325
CUST_2145_PI417455151	0.0141284	1.12455	down	248602	193731	0.0698853	-0.0994682	Ls_J1_13F12_SAC Lymnaea stagnalis J1 Lymnaea stagnalis cDNA clone Ls_J1_13F12 5-, mRNA sequence	unmapped	CN810576.1	6980	CN810576.1|gb|CN810576.1|gi|53552428	257720	255913	232175	191364	188567	203346	191645	0.0376339	0.0766296	0.0953922	0	-0.175268	-0.0973873	-0.125217
CUST_590_PI417455151	0.0144849	1.67888	up	135.14	156.199	-0.387029	0.360467	FPS0113.CR_B01 LSG10-01 Lymnaea stagnalis cDNA clone FPS0113_B01 5-, mRNA sequence	unmapped	ES573556.1	1006	ES573556.1|gb|ES573556.1|gi|148313663	197.841	115.94	91.64	130.493	154.321	215.162	124.82	-0.166712	-0.471305	-0.52307	0.214191	0.580376	0.6473	0
CUST_13982_PI417455147	0.0145015	1.94681	up	155.662	218.596	-0.562609	0.398499	FPS011.CR_F17 LSG10-01 Lymnaea stagnalis cDNA clone FPS011_F17 5-, mRNA sequence	unmapped	ES291582.1	3610	ES291582.1|gb|ES291582.1|gi|144925662	182.735	173.067	111.184	151.147	170.787	232.326	320.123	-0.701107	-0.311884	-0.674837	0	0.29432	0.33484	0.964837
CUST_3635_PI417455151	0.0145025	1.18379	up	116.646	98.3038	-0.106117	0.137303	FPS0112.C7_F05 LSG10-01 Lymnaea stagnalis cDNA clone FPS0112_F05 3-, mRNA sequence	unmapped	ES572542.1	9366	ES572542.1|gb|ES572542.1|gi|148312649	145.904	109.11	94.925	90.1944	75.6836	122.395	104.942	-0.151541	-0.131379	-0.0354309	0.135239	0	0.234578	0.179393
CUST_11967_PI417455147	0.0145289	1.82511	up	65.3117	84.9417	-0.534074	0.333908	FPS015.C7_A13 LSG10-01 Lymnaea stagnalis cDNA clone FPS015_A13 3-, mRNA sequence	unmapped	ES576867.1	1900	ES576867.1|gb|ES576867.1|gi|148316974	80.8253	52.6448	62.465	95.91	88.9514	79.6044	75.3008	-0.556337	-0.788749	-0.257134	0.623815	0.622714	0	0.0891023
CUST_8781_PI417455151	0.0145563	1.16539	up	151717	153653	-0.0884616	0.132349	Ls_J1_02D04_SAC Lymnaea stagnalis J1 Lymnaea stagnalis cDNA clone Ls_J1_02D04 5-, mRNA sequence	unmapped	CN809834.1	1929	CN809834.1|gb|CN809834.1|gi|53551686	164724	156231	134196	138496	169989	144233	161895	-0.0925159	-0.112461	-0.0604076	0.126295	0.237917	0	0.165182
CUST_2595_PI417455151	0.0151995	1.82118	down	366.983	145.001	0.494897	-0.369974	FPS015.CR_O24 LSG10-01 Lymnaea stagnalis cDNA clone FPS015_O24 5-, mRNA sequence	unmapped	ES577570.1	9295	ES577570.1|gb|ES577570.1|gi|148317677	428.457	333.71	338.783	173.238	127.277	174.421	105.068	0.324607	0.427004	0.733078	0	-0.32756	-0.280475	-0.871862
CUST_6804_PI417455151	0.0153511	1.26549	up	206.394	181.901	-0.203457	0.136242	FPS0110.CR_G24 LSG10-01 Lymnaea stagnalis cDNA clone FPS0110_G24 5-, mRNA sequence	unmapped	ES571481.1	4772	ES571481.1|gb|ES571481.1|gi|148311441	260.114	211.931	147.137	154.635	173.845	216.838	182.286	-0.259651	-0.0605984	-0.29012	0	0.275291	0.193335	0.0763416
CUST_7719_PI417455151	0.0153761	1.47511	down	93.0868	45.0076	0.348916	-0.211907	FPS013.C7.1_J11 LSG10-01 Lymnaea stagnalis cDNA clone FPS013_J11 3-, mRNA sequence	unmapped	ES575597.1	13590	ES575597.1|gb|ES575597.1|gi|148315704	108.484	96.728	74.0484	47.7659	43.7441	47.2518	41.2686	0.223195	0.461856	0.361699	-0.0022068	0	-0.409344	-0.436076
CUST_7108_PI417455151	0.0157293	1.32956	up	35276.9	35444.6	-0.223537	0.187413	FPS013.CR_B11 LSG10-01 Lymnaea stagnalis cDNA clone FPS013_B11 5-, mRNA sequence	unmapped	ES575786.1	4624	ES575786.1|gb|ES575786.1|gi|148315893	42150.1	35396.7	28283.8	32390.8	34614.3	32177.6	42595.7	-0.171692	-0.171692	-0.327228	0.216969	0.111725	0	0.420957
CUST_15611_PI417455147	0.0159633	1.96603	up	1568.5	2050.26	-0.853766	0.121522	FPS014.CR_I04 LSG10-01 Lymnaea stagnalis cDNA clone FPS014_I04 5-, mRNA sequence	unmapped	ES576676.1	12247	ES576676.1|gb|ES576676.1|gi|148316783	1499.53	2263.49	942.495	1806.1	2077.88	2278.36	2038.69	-1.14165	-0.219406	-1.20024	0	0.213724	0.203184	0.0691805
CUST_11033_PI417455151	0.0160476	2.8684	down	200.565	49.2696	0.952063	-0.568184	FPS0114.C7_P09 LSG10-01 Lymnaea stagnalis cDNA clone FPS0114_P09 3-, mRNA sequence	unmapped	ES574258.1	3369	ES574258.1|gb|ES574258.1|gi|148314365	170.154	288.644	142.897	65.4934	48.9648	39.025	43.5954	0.378939	1.5914	0.885846	0	-0.299227	-1.17026	-0.803246
CUST_10395_PI417455151	0.01615	3.8312	down	119.419	25.0229	0.812843	-1.12495	FPS0114.C7_A03 LSG10-01 Lymnaea stagnalis cDNA clone FPS0114_A03 3-, mRNA sequence	unmapped	ES573901.1	3300	ES573901.1|gb|ES573901.1|gi|148314008	116.619	154.247	87.3899	43.9149	15.5876	16.5592	24.0301	0.441466	1.27195	0.72511	0	-1.28915	-2.06569	-1.14497
CUST_2417_PI417455147	0.0166102	1.27201	down	186.314	103.443	0.109313	-0.237792	FPS016.CR_P20 LSG10-01 Lymnaea stagnalis cDNA clone FPS016_P20 5-, mRNA sequence	unmapped	ES578324.1	9088	ES578324.1|gb|ES578324.1|gi|148318431	244.657	168.874	145.411	92.4796	80.0578	140.146	101.088	0.110065	0.0704398	0.147433	-0.27241	-0.363725	0	-0.315034
CUST_3992_PI417455147	0.0171487	1.56585	up	83.5344	92.2995	-0.280963	0.365981	FPS016.CR_K22 LSG10-01 Lymnaea stagnalis cDNA clone FPS016_K22 5-, mRNA sequence	unmapped	ES578216.1	13327	ES578216.1|gb|ES578216.1|gi|148318323	112.582	80.9433	57.0782	64.8435	84.4781	103.129	116.747	-0.164757	-0.223648	-0.454485	0	0.483682	0.308313	0.671929
CUST_9354_PI417455151	0.0171763	1.34501	up	51185.2	52442.9	-0.202677	0.224939	FPS018.CR_C11 LSG10-01 Lymnaea stagnalis cDNA clone FPS018_C11 5-, mRNA sequence	unmapped	ES579515.1	723	ES579515.1|gb|ES579515.1|gi|148319622	63690.4	45683	44182	45733.7	59479.7	58441.1	46117.1	-0.0715771	-0.289242	-0.247211	0.159836	0.414431	0.325489	0
CUST_4005_PI417455151	0.0173905	1.28163	up	1272	1150.5	-0.202947	0.155038	FPS015.C7_A05 LSG10-01 Lymnaea stagnalis cDNA clone FPS015_A05 3-, mRNA sequence	unmapped	ES576860.1	5755	ES576860.1|gb|ES576860.1|gi|148316967	1452.74	1268.79	1094.49	1156.69	1016.32	1124.85	1304.15	-0.318366	-0.171804	-0.11867	0.223469	0.0639915	0	0.332691
CUST_7970_PI417455147	0.0174643	1.91091	up	791.523	1098.69	-0.445026	0.489234	FPS0113.C7_A11 LSG10-01 Lymnaea stagnalis cDNA clone FPS0113_A11 3-, mRNA sequence	unmapped	ES573173.1	7655	ES573173.1|gb|ES573173.1|gi|148313280	893.748	856.353	624.469	863.765	704.573	1368.04	1458.4	-0.61527	-0.280399	-0.43941	0.27067	0	0.742142	0.944125
CUST_5206_PI417455151	0.0178334	2.0038	up	1362.62	1798.99	-0.869299	0.133437	FPS014.CR_I04 LSG10-01 Lymnaea stagnalis cDNA clone FPS014_I04 5-, mRNA sequence	unmapped	ES576676.1	8422	ES576676.1|gb|ES576676.1|gi|148316783	1257.31	1994.42	836.145	1566.72	1779.88	2006.87	1842.5	-1.2452	-0.193254	-1.16945	0	0.19281	0.20867	0.132268
CUST_4904_PI417455151	0.0178377	1.31158	down	91.4801	50.1537	0.195426	-0.195883	FPS015.C7_O15 LSG10-01 Lymnaea stagnalis cDNA clone FPS015_O15 3-, mRNA sequence	unmapped	ES577198.1	1856	ES577198.1|gb|ES577198.1|gi|148317279	107.145	84.8243	82.4714	41.9373	41.1422	57.011	60.5245	0.0681191	0.136883	0.381275	-0.308792	-0.226679	-0.248063	0
CUST_5171_PI417455151	0.0179208	1.15445	down	5330.89	3282.03	0.107908	-0.0992975	FPS014.CR_I20 LSG10-01 Lymnaea stagnalis cDNA clone FPS014_I20 5-, mRNA sequence	unmapped	ES576691.1	9816	ES576691.1|gb|ES576691.1|gi|148316798	6133.5	5267.85	4591.31	3334.07	3294.69	3380.5	3118.86	0.098072	0.119996	0.105657	0	-0.0366821	-0.138468	-0.22204
CUST_9355_PI417455151	0.0180998	1.29292	down	192.773	102.754	0.185658	-0.184979	FPS018.CR_C10 LSG10-01 Lymnaea stagnalis cDNA clone FPS018_C10 5-, mRNA sequence	unmapped	ES579514.1	6919	ES579514.1|gb|ES579514.1|gi|148319621	273.501	168.135	136.684	108.663	77.3983	123.736	101.218	0.32144	0.125188	0.110344	0	-0.354724	-0.130905	-0.254286
CUST_4676_PI417455151	0.0181925	1.57568	down	610.453	270.537	0.518577	-0.1374	FPS014.CR_L12 LSG10-01 Lymnaea stagnalis cDNA clone FPS014_L12 5-, mRNA sequence	unmapped	ES576753.1	4599	ES576753.1|gb|ES576753.1|gi|148316860	622.767	709.608	498.984	268.973	263.747	321.634	227.795	0.186555	0.809929	0.559248	-0.0653372	0	-0.0595408	-0.424721
CUST_4023_PI417455151	0.0182373	1.55177	up	167.831	181.505	-0.337876	0.296043	FPS014.CR_P20 LSG10-01 Lymnaea stagnalis cDNA clone FPS014_P20 5-, mRNA sequence	unmapped	ES576851.1	6734	ES576851.1|gb|ES576851.1|gi|148316958	228.169	159.77	115.553	152.445	157.398	264.766	151.41	-0.267022	-0.28127	-0.465334	0.159144	0.332495	0.692534	0
CUST_10971_PI417455151	0.0184432	1.49911	down	11183.3	5516.28	0.223385	-0.360721	Lymnaea stagnalis probable reductase mRNA, partial cds	unmapped	AY577331.1	10171	AY577331.1|gb|AY577331.1|gi|51105057	13147.7	10770.3	9632.03	4169.47	5543.68	7225.49	5126.5	0.304386	0.152504	0.213265	-0.658229	-0.306108	0	-0.478545
CUST_4746_PI417455151	0.0184678	1.23949	up	9633.87	8719.33	-0.202271	0.107478	FPS0111.CR_N22 LSG10-01 Lymnaea stagnalis cDNA clone FPS0111_N22 5-, mRNA sequence	unmapped	ES572377.1	10033	ES572377.1|gb|ES572377.1|gi|148312484	11235.9	10272.3	7393.46	8023.55	9600.48	8160.95	9092.33	-0.135728	-0.0998154	-0.37127	0.0953846	0.227385	0	0.107142
CUST_3475_PI417455151	0.0184828	1.55799	down	192.037	86.125	0.383268	-0.256415	FPS0112.C7_H04 LSG10-01 Lymnaea stagnalis cDNA clone FPS0112_H04 3-, mRNA sequence	unmapped	ES572587.1	6826	ES572587.1|gb|ES572587.1|gi|148312694	260.642	174.657	140.813	90.0228	87.7819	100.084	66.6114	0.442284	0.363728	0.343791	-0.0662155	0	-0.267917	-0.691526
CUST_7829_PI417455151	0.0185933	2.01112	up	1027.69	1513.01	-0.412814	0.595187	FPS019.C7_D20 LSG10-01 Lymnaea stagnalis cDNA clone FPS019_D20 3-, mRNA sequence	unmapped	ES579907.1	9146	ES579907.1|gb|ES579907.1|gi|148320014	1269.2	1018.4	795.483	1192.7	897.952	2116.02	1845.36	-0.443183	-0.355505	-0.439754	0.385012	0	1.07436	0.921376
CUST_67_PI417455151	0.0186287	1.38953	up	454.334	427.2	-0.338666	0.135928	FPS0113.CR_G19 LSG10-01 Lymnaea stagnalis cDNA clone FPS0113_G19 5-, mRNA sequence	unmapped	ES573687.1	15350	ES573687.1|gb|ES573687.1|gi|148313794	659.869	409.822	293.312	446.975	351.479	494.34	416.005	-0.0900316	-0.355521	-0.570444	0.276285	0	0.204626	0.0628023
CUST_4197_PI417455151	0.0186502	6.60008	down	308.905	33.1671	1.67949	-1.04299	FPS014.CR_N18 LSG10-01 Lymnaea stagnalis cDNA clone FPS014_N18 5-, mRNA sequence	unmapped	ES576803.1	5406	ES576803.1|gb|ES576803.1|gi|148316910	520.505	299.75	106.46	52.4471	32.2837	37.4975	10.4401	2.3027	1.96302	0.772758	0	-0.553443	-0.912173	-2.70636
CUST_9795_PI417455151	0.0186712	2.06584	up	154.566	236.487	-0.735896	0.310833	FPS017.CR.1_J21 LSG10-01 Lymnaea stagnalis cDNA clone FPS017_J21 5-, mRNA sequence	unmapped	ES578944.1	14983	ES578944.1|gb|ES578944.1|gi|148319051	185.603	170.618	107.477	173.685	154.728	407.975	209.561	-0.838407	-0.493627	-0.875654	0.0411382	0	1.03265	0.169546
CUST_6948_PI417455151	0.019175	1.30962	up	66.5443	61.4188	-0.196288	0.192858	FPS0110.C7_B23 LSG10-01 Lymnaea stagnalis cDNA clone FPS0110_B23 3-, mRNA sequence	unmapped	ES570983.1	8772	ES570983.1|gb|ES570983.1|gi|148311493	88.0638	58.1433	53.4258	58.7816	45.0097	68.1164	73.7675	-0.102124	-0.321863	-0.164878	0.256441	0	0.121796	0.393195
CUST_32541_PI417455147	0.0192602	2.95143	down	144.79	34.0387	0.961693	-0.59972	Lymnaea stagnalis microsatellite B4 sequence	unmapped	AY225959.1	5480	AY225959.1|gb|AY225959.1|gi|29469005	210.858	151.463	72.0485	44.2519	33.5282	39.8389	18.5358	1.22535	1.23769	0.42204	0	-0.26631	-0.584063	-1.54851
CUST_3658_PI417455147	0.019575	1.67632	up	136.573	162.682	-0.306077	0.439224	FPS019.CR_P22 LSG10-01 Lymnaea stagnalis cDNA clone FPS019_P22 5-, mRNA sequence	unmapped	ES580559.1	8169	ES580559.1|gb|ES580559.1|gi|148320666	185.638	110.269	113.812	160.694	132.819	235.285	121.928	-0.222624	-0.517222	-0.178386	0.554018	0.390441	0.812436	0
CUST_5249_PI417455147	0.0195856	1.28728	down	36248	21383.5	0.165847	-0.198485	FPS019.CR_L23 LSG10-01 Lymnaea stagnalis cDNA clone FPS019_L23 5-, mRNA sequence	unmapped	ES580472.1	1083	ES580472.1|gb|ES580472.1|gi|148320579	41372.6	34586.5	32784.8	19836.9	22240.9	25044.7	18411.5	0.141565	0.131684	0.22429	-0.209879	-0.155747	0	-0.428312
CUST_19092_PI417455147	0.0196471	1.37599	down	132.579	66.5015	0.226762	-0.233709	FPS013.CR_J19 LSG10-01 Lymnaea stagnalis cDNA clone FPS013_J19 5-, mRNA sequence	unmapped	ES575977.1	11540	ES575977.1|gb|ES575977.1|gi|148316084	170.782	135.131	91.8237	61.4588	66.5479	65.7357	72.2637	0.234112	0.360503	0.0856705	-0.246804	0	-0.488913	-0.199121
CUST_5990_PI417455151	0.0196916	1.26123	down	518.346	286.838	0.143678	-0.191148	FPS0110.CR_P06 LSG10-01 Lymnaea stagnalis cDNA clone FPS0110_P06 5-, mRNA sequence	unmapped	ES571667.1	7197	ES571667.1|gb|ES571667.1|gi|148311774	603.894	513.798	437.345	264.473	294.968	305.621	282.291	0	0.194804	0.236229	-0.228098	0.00466919	-0.270912	-0.270252
CUST_4220_PI417455147	0.0201814	1.17585	up	189.072	155.045	-0.103892	0.129809	FPS016.C7_H09 LSG10-01 Lymnaea stagnalis cDNA clone FPS016_H09 3-, mRNA sequence	unmapped	ES577768.1	8386	ES577768.1|gb|ES577768.1|gi|148317875	248.506	185.822	132.887	150.33	122.927	183.592	163.331	-0.0941215	-0.0125957	-0.20496	0.184442	0	0.178419	0.156377
CUST_2165_PI417455147	0.0203587	1.37229	up	109918	126985	-0.264887	0.191698	Ls_J1_17E07_SAC Lymnaea stagnalis J1 Lymnaea stagnalis cDNA clone Ls_J1_17E07 5-, mRNA sequence	unmapped	CN810812.1	14311	CN810812.1|gb|CN810812.1|gi|53552664	104836	120557	104362	115079	137809	113416	141635	-0.528315	-0.184143	-0.0822048	0.230898	0.259216	0	0.276678
CUST_10542_PI417455147	0.0206824	1.4082	down	307.025	154.825	0.253775	-0.240074	FPS0112.C7_G17 LSG10-01 Lymnaea stagnalis cDNA clone FPS0112_G17 3-, mRNA sequence	unmapped	ES572576.1	10331	ES572576.1|gb|ES572576.1|gi|148312683	380.337	271.413	269.325	154.67	124.615	207.334	132.683	0.179508	0.161521	0.420295	-0.125989	-0.336788	0	-0.497519
CUST_5163_PI417455147	0.020888	1.69737	up	62.9728	78.4246	-0.31327	0.45003	FPS0112.CR_D09 LSG10-01 Lymnaea stagnalis cDNA clone FPS0112_D09 5-, mRNA sequence	unmapped	ES572873.1	91	ES572873.1|gb|ES572873.1|gi|148312980	83.7038	52.9639	52.2506	83.0091	46.636	112.504	71.5493	-0.214772	-0.488257	-0.236781	0.701424	0	0.794319	0.304377
CUST_28751_PI417455147	0.0209752	2.15604	up	3685.39	5575.98	-0.578669	0.529717	FPS012.CR_D18 LSG10-01 Lymnaea stagnalis cDNA clone FPS012_D18 5-, mRNA sequence	unmapped	ES575093.1	7763	ES575093.1|gb|ES575093.1|gi|148315200	3788.86	4832.34	2434.97	5704.28	7727.35	4997.7	3874.61	-0.760115	-0.105946	-0.869946	0.720264	1.04489	0.353716	0
CUST_7682_PI417455147	0.0211217	2.13344	up	105.221	151.585	-0.631089	0.462092	FPS019.CR_E14 LSG10-01 Lymnaea stagnalis cDNA clone FPS019_E14 5-, mRNA sequence	unmapped	ES580302.1	11262	ES580302.1|gb|ES580302.1|gi|148320409	174.208	78.4548	63.0006	97.7936	103.952	188.569	216.025	-0.151626	-0.852622	-0.889019	0	0.213759	0.645516	0.989092
CUST_7779_PI417455147	0.0213349	1.85339	down	540.593	208.157	0.430907	-0.459263	FPS015.CR_O24 LSG10-01 Lymnaea stagnalis cDNA clone FPS015_O24 5-, mRNA sequence	unmapped	ES577570.1	2617	ES577570.1|gb|ES577570.1|gi|148317677	636.84	466.617	518.322	263.916	189.896	232.92	145.896	0.309297	0.28134	0.702086	0	-0.373087	-0.463984	-0.999981
CUST_13895_PI417455147	0.0215804	1.37428	up	267.136	256.935	-0.133481	0.325198	FPS014.CR_M07 LSG10-01 Lymnaea stagnalis cDNA clone FPS014_M07 5-, mRNA sequence	unmapped	ES576770.1	8339	ES576770.1|gb|ES576770.1|gi|148316877	349.239	251.139	201.03	261.521	222.144	332.393	211.68	-0.130314	-0.1236	-0.146528	0.455435	0.313043	0.532313	0
CUST_3009_PI417455151	0.0216845	1.16686	up	102.453	83.1959	-0.103712	0.118923	FPS0112.C7_I19 LSG10-01 Lymnaea stagnalis cDNA clone FPS0112_I19 3-, mRNA sequence	unmapped	ES572626.1	15150	ES572626.1|gb|ES572626.1|gi|148312733	134.775	95.1354	77.4474	74.2829	74.2551	90.3483	93.8972	-0.0440683	-0.130633	-0.136435	0.0599632	0.193218	0	0.22251
CUST_4375_PI417455151	0.0218007	1.25085	up	424.232	369.803	-0.0873006	0.235611	FPS0111.C7_M03 LSG10-01 Lymnaea stagnalis cDNA clone FPS0111_M03 3-, mRNA sequence	unmapped	ES571970.1	14027	ES571970.1|gb|ES571970.1|gi|148312077	538.189	401.412	333.093	296.122	344.86	420.375	417.854	-0.123046	-0.0726233	-0.0662327	0	0.279813	0.281158	0.381474
CUST_7600_PI417455151	0.0219888	1.4075	down	2671.46	1319.64	0.173924	-0.319206	FPS013.CR_N17 LSG10-01 Lymnaea stagnalis cDNA clone FPS013_N17 5-, mRNA sequence	unmapped	ES576071.1	12674	ES576071.1|gb|ES576071.1|gi|148316178	3440.31	2302.17	2271.9	1561.01	1127.66	1271.23	1318.67	0.267346	0.0117569	0.24267	0	-0.46821	-0.492569	-0.316045
CUST_7475_PI417455147	0.0220386	1.37371	up	6768.45	6650.08	-0.198641	0.259433	FPS016.CR_C03 LSG10-01 Lymnaea stagnalis cDNA clone FPS016_C03 5-, mRNA sequence	unmapped	ES578024.1	5947	ES578024.1|gb|ES578024.1|gi|148318131	7734.37	7275.01	5295.97	7159.26	7203.45	6575.43	5662.18	-0.180368	-0.0739803	-0.341574	0.450211	0.40594	0.181582	0
CUST_9017_PI417455151	0.0222375	1.24481	down	331.243	179.225	0.284613	-0.0313072	FPS012.CR_J03 LSG10-01 Lymnaea stagnalis cDNA clone FPS012_J03 5-, mRNA sequence	unmapped	ES575214.1	9737	ES575214.1|gb|ES575214.1|gi|148315321	486.182	282.125	225.423	160.392	156.404	207.638	192.465	0.506965	0.189494	0.15738	-0.0937738	-0.0114021	-0.0200529	0
CUST_9752_PI417455151	0.0223828	1.57829	up	257.222	291.745	-0.409542	0.248824	FPS017.CR.1_L07 LSG10-01 Lymnaea stagnalis cDNA clone FPS017_L07 5-, mRNA sequence	unmapped	ES578978.1	1973	ES578978.1|gb|ES578978.1|gi|148319085	300.428	248.739	222.501	226.45	210.288	415.339	314.903	-0.60242	-0.374501	-0.251705	0.00324345	0	0.639655	0.352396
CUST_10681_PI417455151	0.0225169	2.86075	down	167.208	36.0582	0.73214	-0.784255	FPS0113.CR_O20 LSG10-01 Lymnaea stagnalis cDNA clone FPS0113_O20 5-, mRNA sequence	unmapped	ES573870.1	11820	ES573870.1|gb|ES573870.1|gi|148313977	312.259	116.652	72.7133	22.1503	50.0791	40.7447	31.2585	1.4834	0.564521	0.148503	-1.28413	0	-0.828098	-1.02479
CUST_4525_PI417455151	0.0228191	1.4238	up	163.389	158.782	-0.24113	0.268617	FPS0111.C7_J11 LSG10-01 Lymnaea stagnalis cDNA clone FPS0111_J11 3-, mRNA sequence	unmapped	ES571907.1	957	ES571907.1|gb|ES571907.1|gi|148312014	239.491	146.528	104.147	122.258	135.888	208.606	168.378	-0.0291929	-0.238556	-0.455641	0	0.273779	0.483019	0.317669
CUST_6422_PI417455151	0.0229094	1.3498	up	85.7161	79.394	-0.225796	0.206954	FPS0110.CR_L11 LSG10-01 Lymnaea stagnalis cDNA clone FPS0110_L11 5-, mRNA sequence	unmapped	ES571582.1	15387	ES571582.1|gb|ES571582.1|gi|148311689	118.234	82.2928	56.6215	72.6162	70.291	80.9113	93.7577	-0.0638256	-0.168796	-0.444767	0.187181	0.263717	0	0.376921
CUST_8104_PI417455151	0.0230723	2.13679	up	1117.99	1760.13	-0.446547	0.648896	FPS0110.C7_G15 LSG10-01 Lymnaea stagnalis cDNA clone FPS0110_G15 3-, mRNA sequence	unmapped	ES571095.1	3209	ES571095.1|gb|ES571095.1|gi|148311055	1322.87	1193.93	837.162	1286.78	996.986	2517.56	2239.19	-0.513185	-0.296347	-0.530107	0.362184	0	1.17912	1.05428
CUST_6096_PI417455147	0.0232103	1.13069	up	67.471	54.1005	-0.100808	0.0763907	FPS016.C7_C16 LSG10-01 Lymnaea stagnalis cDNA clone FPS016_C16 3-, mRNA sequence	unmapped	ES577656.1	15342	ES577656.1|gb|ES577656.1|gi|148317763	81.8328	64.4284	56.1516	49.5188	44.4464	60.6155	61.8213	-0.145988	-0.120342	-0.0360942	0.0743833	0.0439086	0	0.187271
CUST_24355_PI417455147	0.0232885	1.11958	up	228.846	178.539	-0.141495	0.0214599	FPS013.C7.1_D04 LSG10-01 Lymnaea stagnalis cDNA clone FPS013_D04 3-, mRNA sequence	unmapped	ES575446.1	15205	ES575446.1|gb|ES575446.1|gi|148315553	283.793	230.004	172.742	167.973	157.117	204.126	184.939	-0.240833	-0.0389137	-0.144739	0.0197582	0.0521002	0.0139813	0
CUST_16507_PI417455147	0.0233491	2.16848	up	7438.62	11684	-0.45599	0.660693	Lymnaea stagnalis mRNA for CCAAT enhancer binding protein, complete cds	unmapped	AB070347.1	8142	AB070347.1|dbj|AB070347.1|gi|46389738	10661.6	5115.76	6538.5	11753.8	12375.5	7368.18	15238.6	-0.0517263	-0.92789	-0.388353	0.832352	0.744346	0	1.06608
CUST_5306_PI417455151	0.0236078	1.19768	down	303.67	173.313	0.120312	-0.139931	FPS0111.CR_J16 LSG10-01 Lymnaea stagnalis cDNA clone FPS0111_J16 5-, mRNA sequence	unmapped	ES572282.1	14023	ES572282.1|gb|ES572282.1|gi|148312389	423.535	276.008	211.467	180.337	149.339	190.596	172.982	0.249064	0.0937862	0.0180864	0	-0.147465	-0.210872	-0.201386
CUST_12299_PI417455147	0.0236872	1.69504	up	109.366	131.039	-0.645344	0.115975	FPS0112.C7_C09 LSG10-01 Lymnaea stagnalis cDNA clone FPS0112_C09 3-, mRNA sequence	unmapped	ES572477.1	6061	ES572477.1|gb|ES572477.1|gi|148312584	128.256	79.4244	120.417	138.155	103.342	151.551	131.109	-0.769593	-1.03761	-0.128826	0.28695	0	0.114682	0.0622673
CUST_9252_PI417455151	0.0237983	1.2689	up	1542.22	1391.37	-0.211674	0.131903	FPS018.CR_F14 LSG10-01 Lymnaea stagnalis cDNA clone FPS018_F14 5-, mRNA sequence	unmapped	ES579580.1	7166	ES579580.1|gb|ES579580.1|gi|148319687	1677.59	1639.18	1309.88	1210.49	1407.02	1417.54	1530.41	-0.379704	-0.0885153	-0.166802	0	0.21979	0.0380459	0.269774
CUST_6507_PI417455147	0.0239059	1.36056	up	120.736	115.117	-0.231786	0.212413	FPS0113.C7_D11 LSG10-01 Lymnaea stagnalis cDNA clone FPS0113_D11 3-, mRNA sequence	unmapped	ES573241.1	111	ES573241.1|gb|ES573241.1|gi|148313348	158.703	104.164	99.3408	122.955	112.282	121.346	103.883	-0.197212	-0.362085	-0.136061	0.39817	0.3953	0.056181	0
CUST_5331_PI417455151	0.0243459	1.27213	down	270.218	146.258	0.19535	-0.151891	FPS0111.CR_J10 LSG10-01 Lymnaea stagnalis cDNA clone FPS0111_J10 5-, mRNA sequence	unmapped	ES572276.1	12261	ES572276.1|gb|ES572276.1|gi|148312383	339.261	286.671	184.721	152.798	127.745	153.396	151.093	0.150903	0.381924	0.0532231	0	-0.144821	-0.298497	-0.164247
CUST_7346_PI417455151	0.0244729	1.26458	up	292.209	259.323	-0.176522	0.162134	FPS014.C7_A11 LSG10-01 Lymnaea stagnalis cDNA clone FPS014_A11 3-, mRNA sequence	unmapped	ES576132.1	15271	ES576132.1|gb|ES576132.1|gi|148316239	364.011	282.12	230.495	217.038	206.565	308.918	304.769	-0.241091	-0.144931	-0.143545	0	0.0331373	0.255233	0.360166
CUST_31580_PI417455147	0.0244918	1.23898	up	1028.71	887.083	-0.114846	0.194307	FPS0114.CR_D06 LSG10-01 Lymnaea stagnalis cDNA clone FPS0114_D06 5-, mRNA sequence	unmapped	ES574346.1	15279	ES574346.1|gb|ES574346.1|gi|148314453	1353.35	992.149	740.643	833.9	892.046	1045.41	776.98	-0.0270824	-0.0871477	-0.230309	0.182981	0.290108	0.304138	0
CUST_3390_PI417455151	0.0245605	1.09119	up	304605	306525	-0.0823867	0.0435104	Ls_J1_09D08_SAC Lymnaea stagnalis J1 Lymnaea stagnalis cDNA clone Ls_J1_09D08 5-, mRNA sequence	unmapped	CN810309.1	7480	CN810309.1|gb|CN810309.1|gi|53552161	312104	303890	297822	290950	313246	309727	312177	-0.0208359	-0.163118	-0.0632057	0.0482178	0.0699635	0	0.0558605
CUST_7419_PI417455151	0.0245638	1.75264	down	181.365	76.7662	0.379169	-0.430361	FPS013.C7.1_L24 LSG10-01 Lymnaea stagnalis cDNA clone FPS013_L24 3-, mRNA sequence	unmapped	ES575658.1	2502	ES575658.1|gb|ES575658.1|gi|148315765	185.787	181.992	176.317	63.3081	54.8793	80.0684	108.809	0	0.446631	0.690875	-0.555308	-0.641437	-0.573556	0.0488567
CUST_7887_PI417455147	0.0247547	1.90078	down	127.277	47.613	0.573404	-0.35319	FPS015.CR_N21 LSG10-01 Lymnaea stagnalis cDNA clone FPS015_N21 5-, mRNA sequence	unmapped	ES577544.1	7248	ES577544.1|gb|ES577544.1|gi|148317651	159.872	135.689	86.2683	55.1611	50.3842	52.7619	32.1448	0.55686	0.775101	0.388251	0	-0.000501156	-0.425202	-0.987056
CUST_12902_PI417455147	0.0248896	1.77611	down	407.782	163.327	0.276622	-0.552099	FPS019.C7_I13 LSG10-01 Lymnaea stagnalis cDNA clone FPS019_I13 3-, mRNA sequence	unmapped	ES580018.1	12573	ES580018.1|gb|ES580018.1|gi|148320125	588.822	344.993	289.533	150.382	99.735	258.243	144.949	0.489438	0.161952	0.178474	-0.512565	-0.984532	0	-0.711299
CUST_2091_PI417455151	0.0249687	1.67539	up	6452.72	7704.24	-0.432604	0.311892	Ls_J1_14A10_SAC Lymnaea stagnalis J1 Lymnaea stagnalis cDNA clone Ls_J1_14A10 5-, mRNA sequence	unmapped	CN810595.1	12759	CN810595.1|gb|CN810595.1|gi|53552447	6090.66	8363.6	4903.9	8601.94	7553.44	6239.61	8421.99	-0.700801	0	-0.597011	0.571503	0.332743	-0.0297823	0.373105
CUST_29727_PI417455147	0.0251947	1.16046	up	105.747	85.7546	-0.139894	0.0748	FPS018.C7_L20 LSG10-01 Lymnaea stagnalis cDNA clone FPS018_L20 3-, mRNA sequence	unmapped	ES579363.1	8207	ES579363.1|gb|ES579363.1|gi|148319470	138.601	104.225	74.4161	75.0777	75.6978	104.601	87.6417	-0.0823417	-0.0647082	-0.272633	0	0.135398	0.124921	0.0388813
CUST_29681_PI417455147	0.025378	1.50922	down	180.88	85.6737	0.182165	-0.411637	FPS018.C7_M13 LSG10-01 Lymnaea stagnalis cDNA clone FPS018_M13 3-, mRNA sequence	unmapped	ES579380.1	10174	ES579380.1|gb|ES579380.1|gi|148319487	227.858	159.49	155.293	65.8899	72.6377	87.1998	116.967	0.105972	0.0910711	0.349452	-0.654316	-0.396407	-0.595824	0
CUST_14792_PI417455147	0.025523	1.29828	up	62.313	56.2426	-0.250007	0.126593	FPS0111.C7_I05 LSG10-01 Lymnaea stagnalis cDNA clone FPS0111_I05 3-, mRNA sequence	unmapped	ES571879.1	2686	ES571879.1|gb|ES571879.1|gi|148311986	84.7986	51.0551	51.0855	52.2843	54.5355	63.512	54.6384	-0.107848	-0.460213	-0.181961	0.131539	0.310772	0.0640626	0
CUST_6042_PI417455151	0.0255364	1.27331	down	260.819	142.965	0.193143	-0.155439	FPS0110.CR_M21 LSG10-01 Lymnaea stagnalis cDNA clone FPS0110_M21 5-, mRNA sequence	unmapped	ES571614.1	9913	ES571614.1|gb|ES571614.1|gi|148311721	317.614	278.652	186.192	121.503	127.359	182.038	140.959	0.0886192	0.384151	0.106658	-0.293843	-0.104879	0	-0.223033
CUST_26128_PI417455147	0.0255708	1.23049	up	86.6452	76.1359	-0.2354	0.0638344	FPS012.C7_J15 LSG10-01 Lymnaea stagnalis cDNA clone FPS012_J15 3-, mRNA sequence	unmapped	ES574853.1	15288	ES574853.1|gb|ES574853.1|gi|148314960	105.922	77.4308	76.5825	67.3327	62.2317	85.2824	89.6969	-0.291905	-0.337832	-0.0764613	0.00725794	0.0140247	0	0.234055
CUST_10983_PI417455151	0.0255913	1.53793	up	20120.9	23068.1	-0.32126	0.299727	FPS0114.CR_A07 LSG10-01 Lymnaea stagnalis cDNA clone FPS0114_A07 5-, mRNA sequence	unmapped	ES574278.1	3549	ES574278.1|gb|ES574278.1|gi|148314385	19259.8	22347.8	18755	16869.3	25858.6	20087.9	29456.4	-0.555326	-0.164564	-0.24389	0	0.442021	0.126565	0.63032
CUST_9009_PI417455151	0.0256314	1.51142	down	400.562	189.849	0.40673	-0.189175	FPS012.CR_J10 LSG10-01 Lymnaea stagnalis cDNA clone FPS012_J10 5-, mRNA sequence	unmapped	ES575220.1	8253	ES575220.1|gb|ES575220.1|gi|148315327	449.764	434.721	317.2	180.598	122.813	237.682	218.303	0.188333	0.598744	0.433114	-0.140464	-0.588077	-0.0281606	0
CUST_12401_PI417455147	0.0256704	1.22299	down	1698.65	979.626	0.168393	-0.122022	FPS011.CR_I08 LSG10-01 Lymnaea stagnalis cDNA clone FPS011_I08 5-, mRNA sequence	unmapped	ES291642.1	4752	ES291642.1|gb|ES291642.1|gi|144925722	2169.94	1502.97	1423.05	1005.04	1005.46	1024.04	883.97	0.244965	0.0528011	0.207415	-0.0224686	0	-0.192605	-0.273015
CUST_1932_PI417455151	0.0259192	1.24252	up	68.5872	59.7548	-0.182309	0.130957	FPS019.CR_J09 LSG10-01 Lymnaea stagnalis cDNA clone FPS019_J09 5-, mRNA sequence	unmapped	ES580411.1	7670	ES580411.1|gb|ES580411.1|gi|148320518	81.1149	74.6402	50.0066	56.6243	53.0497	63.1057	66.2393	-0.252242	0	-0.294684	0.167173	0.189438	-0.0300083	0.197224
CUST_3406_PI417455151	0.0260398	1.54401	up	3250.57	3602.62	-0.305506	0.321179	FPS011.CR_O12 LSG10-01 Lymnaea stagnalis cDNA clone FPS011_O12 5-, mRNA sequence	unmapped	ES291788.1	13764	ES291788.1|gb|ES291788.1|gi|144925868	3633.32	2990.63	3127.75	3575.82	3116.93	4796.95	2920.8	-0.432481	-0.392546	-0.0914907	0.394694	0.184729	0.705295	0
CUST_7572_PI417455151	0.0261948	1.1256	down	1670.47	1050.46	0.115626	-0.0550685	FPS013.CR_O24 LSG10-01 Lymnaea stagnalis cDNA clone FPS013_O24 5-, mRNA sequence	unmapped	ES576099.1	11624	ES576099.1|gb|ES576099.1|gi|148316206	2122.47	1519.55	1369.37	1037.68	924.029	1150.45	1089.7	0.183124	0.0355444	0.128211	0	-0.153569	-0.0535812	-0.0131235
CUST_6270_PI417455147	0.0263154	1.3626	up	14448.6	14367.7	-0.267485	0.178874	Ls_J1_14A10_SAC Lymnaea stagnalis J1 Lymnaea stagnalis cDNA clone Ls_J1_14A10 5-, mRNA sequence	unmapped	CN810595.1	201	CN810595.1|gb|CN810595.1|gi|53552447	13620	17410.8	12315	14368.2	15933.3	12429.9	14739.5	-0.504974	-0.0130243	-0.284456	0.260002	0.301497	0	0.153996
CUST_12009_PI417455147	0.0266526	1.30973	up	585.85	539.058	-0.233326	0.155941	FPS015.C7_A05 LSG10-01 Lymnaea stagnalis cDNA clone FPS015_A05 3-, mRNA sequence	unmapped	ES576860.1	6651	ES576860.1|gb|ES576860.1|gi|148316967	676.967	535.974	544.61	541.147	445.086	567.314	602.685	-0.381448	-0.301393	-0.0171375	0.218879	0	0.0827284	0.322159
CUST_10211_PI417455147	0.0266823	1.50568	up	3204.81	3440.25	-0.232427	0.357986	FPS011.CR_O12 LSG10-01 Lymnaea stagnalis cDNA clone FPS011_O12 5-, mRNA sequence	unmapped	ES291788.1	15058	ES291788.1|gb|ES291788.1|gi|144925868	3611.96	3013.77	2988.7	3713.42	3018.96	4312.86	2715.78	-0.348836	-0.291183	-0.0572605	0.559309	0.234893	0.637742	0
CUST_28655_PI417455147	0.0266943	1.68271	up	1958.81	2209.19	-0.413924	0.33686	FPS018.CR_A14 LSG10-01 Lymnaea stagnalis cDNA clone FPS018_A14 5-, mRNA sequence	unmapped	ES579476.1	6910	ES579476.1|gb|ES579476.1|gi|148319583	2874.59	1320.67	1681.17	2213.65	2223.39	1867.42	2532.3	-0.0811224	-0.878923	-0.281727	0.429549	0.410308	0	0.507584
CUST_19140_PI417455147	0.0267357	1.23508	up	173.643	147.712	-0.122597	0.182011	FPS013.CR_J03 LSG10-01 Lymnaea stagnalis cDNA clone FPS013_J03 5-, mRNA sequence	unmapped	ES575961.1	1877	ES575961.1|gb|ES575961.1|gi|148316068	237.544	165.174	118.209	145.793	125.805	184.308	134.942	-0.0441942	-0.0665007	-0.257096	0.261249	0.161008	0.305789	0
CUST_10234_PI417455151	0.0267818	1.16855	up	127.335	104.578	-0.107919	0.116804	FPS018.C7_I20 LSG10-01 Lymnaea stagnalis cDNA clone FPS018_I20 3-, mRNA sequence	unmapped	ES579293.1	1212	ES579293.1|gb|ES579293.1|gi|148319400	169.557	112.732	99.7158	93.6063	82.2361	123.072	119.396	-0.060339	-0.188492	-0.0749254	0.0778518	0	0.132074	0.25729
CUST_8385_PI417455151	0.0268601	1.2301	down	4398.15	2546.95	0.122995	-0.17578	Ls_J1_03H12_SAC Lymnaea stagnalis J1 Lymnaea stagnalis cDNA clone Ls_J1_03H12 5-, mRNA sequence	unmapped	CN809940.1	8859	CN809940.1|gb|CN809940.1|gi|53551792	4852.05	4679.5	3662.91	2324.49	2167.29	2750.65	2945.36	0.0344353	0.229647	0.104903	-0.233411	-0.332032	-0.137678	0
CUST_8292_PI417455151	0.0269989	1.6346	down	93.7404	41.4142	0.466452	-0.242488	FPS012.C7_O19 LSG10-01 Lymnaea stagnalis cDNA clone FPS012_O19 3-, mRNA sequence	unmapped	ES574976.1	4523	ES574976.1|gb|ES574976.1|gi|148315083	106.733	100.077	74.4111	44.1437	35.4234	35.3164	50.7732	0.307463	0.61549	0.476401	0	-0.186406	-0.776192	-0.00735378
CUST_8480_PI417455151	0.0274692	1.46355	down	404.399	185.431	0.441817	-0.107653	FPS018.CR_O03 LSG10-01 Lymnaea stagnalis cDNA clone FPS018_O03 5-, mRNA sequence	unmapped	ES579771.1	11435	ES579771.1|gb|ES579771.1|gi|148319878	588.339	396.127	228.732	151.882	171.991	225.461	192.393	0.691995	0.566166	0.0672908	-0.295222	0	-0.0202131	-0.115179
CUST_1751_PI417455151	0.027589	1.38213	down	28824.5	15514.7	0.176572	-0.290327	FPS019.CR_L23 LSG10-01 Lymnaea stagnalis cDNA clone FPS019_L23 5-, mRNA sequence	unmapped	ES580472.1	3185	ES580472.1|gb|ES580472.1|gi|148320579	31714.3	27170.7	27588.6	13724.1	16057.2	18747.7	13529.8	0.134195	0.0588293	0.33669	-0.367107	-0.250174	0	-0.544025
CUST_41_PI417455151	0.0276129	1.89125	down	337.984	125.272	0.804013	-0.115326	FPS0114.C7_J06 LSG10-01 Lymnaea stagnalis cDNA clone FPS0114_J06 3-, mRNA sequence	unmapped	ES574114.1	7256	ES574114.1|gb|ES574114.1|gi|148314221	311.232	300.786	401.934	126.813	116.909	149.84	107.525	0.280375	0.71431	1.41735	0	-0.00140905	-0.0641828	-0.395714
CUST_10184_PI417455151	0.0276646	1.32504	up	51761.9	51938.5	-0.17968	0.226361	FPS0114.CR_H03 LSG10-01 Lymnaea stagnalis cDNA clone FPS0114_H03 5-, mRNA sequence	unmapped	ES574433.1	10479	ES574433.1|gb|ES574433.1|gi|148314540	65603.6	45449.8	44232.2	44906.3	58626.8	58774.7	45446.2	-0.00671768	-0.295202	-0.23712	0.154752	0.408887	0.341806	0
CUST_32190_PI417455147	0.0278028	1.18267	up	212.661	176.905	-0.110814	0.131234	FPS018.C7_B10 LSG10-01 Lymnaea stagnalis cDNA clone FPS018_B10 3-, mRNA sequence	unmapped	ES579120.1	12199	ES579120.1|gb|ES579120.1|gi|148319227	263.453	201.19	173.34	182.167	153.524	203.425	168.505	-0.212154	-0.101622	-0.0186663	0.262505	0.132381	0.130049	0
CUST_4991_PI417455147	0.0279091	1.33574	down	372.129	192.754	0.194338	-0.223303	FPS0112.CR_E08 LSG10-01 Lymnaea stagnalis cDNA clone FPS0112_E08 5-, mRNA sequence	unmapped	ES572894.1	5186	ES572894.1|gb|ES572894.1|gi|148313001	498.411	342.341	275.636	177.115	179.176	253.126	161.599	0.258966	0.182167	0.141882	-0.249264	-0.119548	0	-0.524398
CUST_926_PI417455151	0.0281055	1.0773	down	304793	254981	0.0477409	-0.0596728	Ls_J1_17C12_SAC Lymnaea stagnalis J1 Lymnaea stagnalis cDNA clone Ls_J1_17C12 5-, mRNA sequence	unmapped	CN810799.1	11990	CN810799.1|gb|CN810799.1|gi|53552651	301176	318350	294853	231083	281000	264083	243757	0.0129356	0.103062	0.0272255	-0.054081	0	-0.0837078	-0.100903
CUST_10034_PI417455147	0.028116	1.29854	down	211.926	115.105	0.148708	-0.228178	FPS0112.CR_I22 LSG10-01 Lymnaea stagnalis cDNA clone FPS0112_I22 5-, mRNA sequence	unmapped	ES573000.1	12663	ES573000.1|gb|ES573000.1|gi|148313107	256.704	216.012	163.061	126.18	97.2076	134.16	102.873	0.0212293	0.263503	0.161391	0	-0.254563	-0.21213	-0.446018
CUST_25310_PI417455147	0.0282191	1.16652	up	248.439	201.318	-0.066655	0.155558	L.stagnalis mRNA for GABA-A receptor beta subunit	unmapped	X58638.1	6846	X58638.1|emb|X58638.1|gi|9626	317.781	231.525	196.012	193.792	192.803	208.986	209.69	-0.112525	-0.0721312	-0.0153093	0.189177	0.27888	0	0.154176
CUST_59_PI417455151	0.028257	1.07091	down	9944.84	6725.82	0.0584494	-0.0403857	FPS0113.CR_H04 LSG10-01 Lymnaea stagnalis cDNA clone FPS0113_H04 5-, mRNA sequence	unmapped	ES573695.1	11584	ES573695.1|gb|ES573695.1|gi|148313802	10947.7	10346.8	8540.05	6160.26	6731.44	7127.33	6884.26	0.0253859	0.111112	0.0388508	-0.0644197	0	-0.0140848	-0.0830383
CUST_5324_PI417455147	0.0283581	1.17083	up	5872.49	4902.87	-0.149637	0.0778913	FPS0112.CR_C15 LSG10-01 Lymnaea stagnalis cDNA clone FPS0112_C15 5-, mRNA sequence	unmapped	ES572856.1	507	ES572856.1|gb|ES572856.1|gi|148312963	6549.69	6117.17	4950.6	4496.37	4687.93	4794.04	5633.13	-0.194235	-0.0618296	-0.192847	0.0294132	0.0419073	0	0.240245
CUST_5298_PI417455151	0.02843	1.83098	down	2757.02	1097.28	0.320725	-0.551892	FPS0111.CR_J22 LSG10-01 Lymnaea stagnalis cDNA clone FPS0111_J22 5-, mRNA sequence	unmapped	ES572288.1	15251	ES572288.1|gb|ES572288.1|gi|148312395	2862.79	2485.34	2922.93	770.555	1476.54	1211.15	930.87	0.0763082	0.209129	0.676738	-0.946798	0	-0.508109	-0.752662
CUST_2528_PI417455151	0.0284555	1.32745	down	92.4026	47.7992	0.234353	-0.1743	FPS019.CR_F07 LSG10-01 Lymnaea stagnalis cDNA clone FPS019_F07 5-, mRNA sequence	unmapped	ES580319.1	566	ES580319.1|gb|ES580319.1|gi|148320426	132.379	73.9631	70.8658	49.2331	40.5054	56.0558	45.4023	0.445502	0.00897026	0.248586	0	-0.167412	-0.188921	-0.340867
CUST_18384_PI417455147	0.0291729	1.25438	up	766.471	669.954	-0.188718	0.138253	FPS011.C7_I16 LSG10-01 Lymnaea stagnalis cDNA clone FPS011_I16 3-, mRNA sequence	unmapped	ES291274.1	13195	ES291274.1|gb|ES291274.1|gi|144925354	1016.33	652.246	630.842	674.687	558.792	836.28	610.058	-0.124482	-0.332976	-0.108694	0.229713	0	0.303212	0.0200882
CUST_6693_PI417455151	0.0291879	2.08174	down	235.877	75.4685	0.61742	-0.440367	FPS011.C7_C12 LSG10-01 Lymnaea stagnalis cDNA clone FPS011_C12 3-, mRNA sequence	unmapped	ES291129.1	12242	ES291129.1|gb|ES291129.1|gi|144925209	387.86	195.638	124.133	42.0315	85.0432	86.6085	88.1909	1.07568	0.566935	0.209645	-1.09907	0	-0.421663	-0.240739
CUST_5329_PI417455151	0.0293079	1.41863	up	9846.48	10128	-0.215782	0.288713	FPS0111.CR_J11 LSG10-01 Lymnaea stagnalis cDNA clone FPS0111_J11 5-, mRNA sequence	unmapped	ES572277.1	2966	ES572277.1|gb|ES572277.1|gi|148312384	12200.1	10160.9	7178.48	10729.4	9865.7	11233	8683.73	-0.0440874	-0.154991	-0.448269	0.493175	0.224179	0.437499	0
CUST_7571_PI417455151	0.0294849	1.31107	up	53305.3	53292.9	-0.15716	0.23359	Lymnaea stagnalis granularin mRNA, complete cds	unmapped	AY530728.1	1543	AY530728.1|gb|AY530728.1|gi|42562019	66056.4	48094.1	45765.4	45877.2	59845.9	60884.1	46564.6	-0.0172558	-0.246184	-0.20804	0.147258	0.407841	0.379262	0
CUST_23473_PI417455147	0.0295172	1.94125	up	362.643	517.29	-0.559173	0.397809	FPS019.C7_D20 LSG10-01 Lymnaea stagnalis cDNA clone FPS019_D20 3-, mRNA sequence	unmapped	ES579907.1	992	ES579907.1|gb|ES579907.1|gi|148320014	371.882	409.726	306.319	360.989	340.17	642.191	725.81	-0.909855	-0.309712	-0.457952	0.0143147	0	0.620527	0.956396
CUST_4520_PI417455151	0.0299268	1.43023	up	1699.28	1737.51	-0.138605	0.37764	Ls_J1_07C06_SAC Lymnaea stagnalis J1 Lymnaea stagnalis cDNA clone Ls_J1_07C06 5-, mRNA sequence	unmapped	CN810172.1	7253	CN810172.1|gb|CN810172.1|gi|53552024	2108.07	1674.65	1315.12	1250.29	1590.12	1962.25	2147.37	-0.0994682	-0.104433	-0.211914	0	0.34675	0.487337	0.676472
CUST_4082_PI417455151	0.0300372	1.54772	up	19941.5	22891.3	-0.332245	0.297899	FPS011.CR_J01 LSG10-01 Lymnaea stagnalis cDNA clone FPS011_J01 5-, mRNA sequence	unmapped	ES291658.1	9756	ES291658.1|gb|ES291658.1|gi|144925738	18209.5	23208.4	18406.6	16868.1	25880.5	20173.4	28643.2	-0.631189	-0.107279	-0.258265	0	0.454542	0.135062	0.601993
CUST_10414_PI417455151	0.0301711	2.5013	up	66.965	131.52	-0.756699	0.56598	FPS017.CR.1_D10 LSG10-01 Lymnaea stagnalis cDNA clone FPS017_D10 5-, mRNA sequence	unmapped	ES578790.1	9211	ES578790.1|gb|ES578790.1|gi|148318897	62.1251	88.4008	50.3691	88.334	67.1763	253.337	117.232	-1.15897	-0.2856	-0.825533	0.264596	0	1.49598	0.503345
CUST_1195_PI417455151	0.0304858	1.2452	down	275.462	150.5	0.245114	-0.0712632	FPS016.CR_M24 LSG10-01 Lymnaea stagnalis cDNA clone FPS016_M24 5-, mRNA sequence	unmapped	ES578264.1	11061	ES578264.1|gb|ES578264.1|gi|148318371	399.23	235.592	191.562	145.306	136.852	181.217	138.626	0.435091	0.156125	0.144125	-0.0309033	0	-0.00688505	-0.247264
CUST_33047_PI417455147	0.030542	1.89576	up	3789.77	5213.44	-0.3593	0.56348	FPS0114.C7_O03 LSG10-01 Lymnaea stagnalis cDNA clone FPS0114_O03 3-, mRNA sequence	unmapped	ES574228.1	12250	ES574228.1|gb|ES574228.1|gi|148314335	4333.65	4439.79	2595.87	4927.77	4603.73	3522.3	7799.96	-0.393725	-0.0591736	-0.625001	0.647181	0.474421	0	1.13232
CUST_29241_PI417455147	0.0306915	1.64454	up	4100.06	4897.35	-0.198353	0.519333	FPS017.CR.1_J17 LSG10-01 Lymnaea stagnalis cDNA clone FPS017_J17 5-, mRNA sequence	unmapped	ES578940.1	9223	ES578940.1|gb|ES578940.1|gi|148319047	4663.28	4393.23	3243.67	4650.58	6398.29	5083.49	3457.04	-0.254056	-0.0638008	-0.277204	0.562886	0.962068	0.55238	0
CUST_7747_PI417455151	0.0308236	1.22582	down	229.2	132.092	0.213326	-0.0804267	FPS019.C7_F02 LSG10-01 Lymnaea stagnalis cDNA clone FPS019_F02 3-, mRNA sequence	unmapped	ES579937.1	12961	ES579937.1|gb|ES579937.1|gi|148320044	267.945	232.025	187.632	130.347	112.518	161.005	124.5	0.0289888	0.315343	0.295644	-0.00695038	-0.0923743	0	-0.222382
CUST_2374_PI417455151	0.0308654	1.29025	down	406.502	215.615	0.183019	-0.184631	FPS016.CR_E03 LSG10-01 Lymnaea stagnalis cDNA clone FPS016_E03 5-, mRNA sequence	unmapped	ES578067.1	2699	ES578067.1|gb|ES578067.1|gi|148318174	564.506	371.935	283.064	175.33	174.449	261.633	251.048	0.318623	0.174224	0.0562115	-0.385907	-0.279604	-0.0730114	0
CUST_8000_PI417455151	0.0309196	1.68045	up	822.176	989.646	-0.263803	0.485048	FPS019.C7_C07 LSG10-01 Lymnaea stagnalis cDNA clone FPS019_C07 3-, mRNA sequence	unmapped	ES579870.1	7298	ES579870.1|gb|ES579870.1|gi|148319977	865.702	889.417	711.411	891.224	991.492	771.294	1304.58	-0.540156	-0.107664	-0.14359	0.435314	0.599878	0	0.904999
CUST_9125_PI417455147	0.030933	1.09587	up	25865.3	20659.5	-0.0340258	0.0980513	FPS019.CR_A24 LSG10-01 Lymnaea stagnalis cDNA clone FPS019_A24 5-, mRNA sequence	unmapped	ES580216.1	11501	ES580216.1|gb|ES580216.1|gi|148320323	29481.3	25713.5	22401.1	20079.2	21025	19311.3	22222.7	-0.00687885	-0.0634346	-0.031764	0.131069	0.0955401	0	0.165596
CUST_15389_PI417455147	0.0312169	1.09248	up	297548	294102	-0.0834815	0.044127	Ls_J1_05G07_SAC Lymnaea stagnalis J1 Lymnaea stagnalis cDNA clone Ls_J1_05G07 5-, mRNA sequence	unmapped	CN810059.1	14377	CN810059.1|gb|CN810059.1|gi|53551911	307212	296034	289399	277955	308498	297615	292340	-0.017046	-0.167151	-0.0662479	0.0642166	0.0834427	0	0.0288486
CUST_32790_PI417455147	0.0314592	1.18102	up	134694	137328	-0.124073	0.115958	FPS0114.CR_A07 LSG10-01 Lymnaea stagnalis cDNA clone FPS0114_A07 5-, mRNA sequence	unmapped	ES574278.1	6836	ES574278.1|gb|ES574278.1|gi|148314385	140670	139064	124346	122464	157348	129788	139712	-0.214497	-0.134285	-0.0234375	0.136845	0.262215	0	0.0647717
CUST_5047_PI417455151	0.031611	1.32556	down	111.427	60.5643	0.266445	-0.140157	FPS0111.C7_G01 LSG10-01 Lymnaea stagnalis cDNA clone FPS0111_G01 3-, mRNA sequence	unmapped	ES571827.1	4109	ES571827.1|gb|ES571827.1|gi|148311934	121	115.664	97.6161	54.098	55.251	62.6407	70.2675	0.0196266	0.373414	0.406295	-0.193845	-0.035357	-0.331428	0
CUST_514_PI417455151	0.0323472	1.16612	down	3035.6	1816.98	0.0633268	-0.158384	FPS0113.CR_C10 LSG10-01 Lymnaea stagnalis cDNA clone FPS0113_C10 5-, mRNA sequence	unmapped	ES573587.1	3424	ES573587.1|gb|ES573587.1|gi|148313694	3605.14	3064.17	2437.49	1662.51	1577.47	1947.52	2080.43	0.043766	0.123642	0.0225725	-0.208725	-0.282004	-0.142808	0
CUST_9968_PI417455147	0.0325579	1.04484	down	315667	281892	0.0164026	-0.046886	Ls_J1_09G05_SAC Lymnaea stagnalis J1 Lymnaea stagnalis cDNA clone Ls_J1_09G05 5-, mRNA sequence	unmapped	CN810331.1	413	CN810331.1|gb|CN810331.1|gi|53552183	319719	319471	307812	270069	287996	286950	282552	0.0299492	0.00782204	0.0114365	0	-0.068243	-0.0787773	-0.0405235
CUST_17175_PI417455147	0.0326753	1.29159	up	317.353	286.508	-0.194538	0.174609	FPS011.C7_N01 LSG10-01 Lymnaea stagnalis cDNA clone FPS011_N01 3-, mRNA sequence	unmapped	ES291379.1	8485	ES291379.1|gb|ES291379.1|gi|144925459	392.17	303.812	256.078	242.2	221.674	329.106	353.054	-0.267873	-0.172005	-0.143736	0.0360279	0	0.210879	0.451529
CUST_8257_PI417455151	0.0331191	1.49381	down	76.4974	37.5571	0.197146	-0.381847	FPS0110.C7_C22 LSG10-01 Lymnaea stagnalis cDNA clone FPS0110_C22 3-, mRNA sequence	unmapped	ES571006.1	3617	ES571006.1|gb|ES571006.1|gi|148311516	96.2885	74.1292	59.0745	24.9306	26.8633	55.7412	42.6933	0.194974	0.212219	0.184244	-0.761055	-0.537485	0	-0.228847
CUST_2180_PI417455151	0.0332419	1.64016	up	2221.93	2592	-0.32223	0.391603	Ls_J1_13E05_SAC Lymnaea stagnalis J1 Lymnaea stagnalis cDNA clone Ls_J1_13E05 5-, mRNA sequence	unmapped	CN810561.1	20	CN810561.1|gb|CN810561.1|gi|53552413	2541.32	2634.41	1490.05	1746.5	2445.71	3331.16	2844.61	-0.383665	0	-0.583025	-0.0786209	0.412507	0.706326	0.526199
CUST_1664_PI417455151	0.0333149	1.25298	up	239.689	210.478	-0.201507	0.123861	FPS0112.CR_E09 LSG10-01 Lymnaea stagnalis cDNA clone FPS0112_E09 5-, mRNA sequence	unmapped	ES572895.1	12894	ES572895.1|gb|ES572895.1|gi|148313002	283.418	237.477	198.173	198.78	211.282	223.082	208.767	-0.379802	-0.127507	-0.0972109	0.12831	0.318402	0	0.0487308
CUST_5257_PI417455151	0.0333455	2.02559	down	1051.47	376.758	0.338435	-0.679906	FPS014.CR_H05 LSG10-01 Lymnaea stagnalis cDNA clone FPS014_H05 5-, mRNA sequence	unmapped	ES576655.1	3375	ES576655.1|gb|ES576655.1|gi|148316762	1059.27	937.824	1157.31	305.662	554.718	337.631	309.02	0	0.232401	0.782904	-0.85843	0.0542908	-0.96152	-0.953965
CUST_32615_PI417455147	0.0337796	2.58067	down	217.015	49.816	0.959013	-0.408734	FPS0114.CR_B07 LSG10-01 Lymnaea stagnalis cDNA clone FPS0114_B07 5-, mRNA sequence	unmapped	ES574299.1	10158	ES574299.1|gb|ES574299.1|gi|148314406	394.857	178.023	78.1664	60.0477	54.1169	47.272	37.8272	1.71072	1.04447	0.121846	0	-0.0289097	-0.729496	-0.876529
CUST_5486_PI417455151	0.0338208	1.4585	down	177.177	80.9714	0.394169	-0.150316	FPS0111.C7_E17 LSG10-01 Lymnaea stagnalis cDNA clone FPS0111_E17 3-, mRNA sequence	unmapped	ES571797.1	2528	ES571797.1|gb|ES571797.1|gi|148311904	247.213	184.69	99.6279	83.7194	75.7177	88.7695	75.6788	0.543997	0.625345	0.0131636	0	-0.0198565	-0.257348	-0.32406
CUST_602_PI417455151	0.0338883	1.47813	up	152.043	150.761	-0.233317	0.330453	Ls_J1_18E06_SAC Lymnaea stagnalis J1 Lymnaea stagnalis cDNA clone Ls_J1_18E06 5-, mRNA sequence	unmapped	CN810874.1	6808	CN810874.1|gb|CN810874.1|gi|53552726	223.991	143.652	88.4855	111.892	137.807	179.617	173.728	0	-0.135312	-0.56464	0	0.429736	0.396544	0.495533
CUST_2692_PI417455151	0.0341045	1.15832	up	121919	120977	-0.121276	0.0907588	Ls_J1_12D03_SAC Lymnaea stagnalis J1 Lymnaea stagnalis cDNA clone Ls_J1_12D03 5-, mRNA sequence	unmapped	CN810488.1	13786	CN810488.1|gb|CN810488.1|gi|53552340	133616	120443	111697	109567	134579	115072	124689	-0.137774	-0.211884	-0.0141716	0.14086	0.196371	0	0.0258045
CUST_4379_PI417455151	0.0341715	1.13042	up	2099.38	1655.49	-0.0391938	0.137664	FPS015.CR_B18 LSG10-01 Lymnaea stagnalis cDNA clone FPS015_B18 5-, mRNA sequence	unmapped	ES577273.1	11133	ES577273.1|gb|ES577273.1|gi|148317354	2509.75	2060.58	1727.82	1651.43	1687.63	1763.02	1519.86	-0.0500603	-0.0324116	-0.0351095	0.19366	0.235458	0.121537	0
CUST_9800_PI417455151	0.0348638	1.62163	up	3566.55	4168.97	-0.171197	0.526252	FPS017.CR.1_J17 LSG10-01 Lymnaea stagnalis cDNA clone FPS017_J17 5-, mRNA sequence	unmapped	ES578940.1	5809	ES578940.1|gb|ES578940.1|gi|148319047	4050.68	3809.11	2839.85	3913.07	5489.67	4365.79	2907.37	-0.240911	-0.049222	-0.223458	0.563723	0.976548	0.564735	0
CUST_8141_PI417455147	0.0348897	1.32345	up	6952.05	6605.41	-0.173783	0.230526	FPS0112.CR_P16 LSG10-01 Lymnaea stagnalis cDNA clone FPS0112_P16 5-, mRNA sequence	unmapped	ES573154.1	4027	ES573154.1|gb|ES573154.1|gi|148313261	7573.96	7751.08	5531.11	6785.97	7164.6	6958.84	5512.22	-0.244076	0	-0.277273	0.346252	0.380093	0.260661	-0.0649023
CUST_2428_PI417455151	0.0349179	1.30207	up	484.534	436.351	-0.0882002	0.292612	FPS019.CR_G16 LSG10-01 Lymnaea stagnalis cDNA clone FPS019_G16 5-, mRNA sequence	unmapped	ES580351.1	2640	ES580351.1|gb|ES580351.1|gi|148320458	632.403	475.029	346.171	413.668	421.161	396.622	513.952	-0.0396519	-0.0352726	-0.189676	0.293838	0.378395	0	0.498216
CUST_5765_PI417455151	0.0349215	1.51559	down	146.459	65.0924	0.305355	-0.294522	FPS011.C7_M11 LSG10-01 Lymnaea stagnalis cDNA clone FPS011_M11 3-, mRNA sequence	unmapped	ES291365.1	12742	ES291365.1|gb|ES291365.1|gi|144925445	213.548	138.428	87.4005	47.9544	69.556	71.4303	71.429	0.525572	0.390494	0	-0.604198	0.0444956	-0.392117	-0.226268
CUST_20578_PI417455147	0.0352065	1.43948	down	2350.78	1159.05	0.198549	-0.326998	FPS0110.CR_F18 LSG10-01 Lymnaea stagnalis cDNA clone FPS0110_F18 5-, mRNA sequence	unmapped	ES571452.1	4650	ES571452.1|gb|ES571452.1|gi|148311412	2767.16	2617.2	1667.96	894.637	1036	1567.58	1137.98	0.168297	0.427351	0	-0.598035	-0.383639	0.0176868	-0.344003
CUST_4054_PI417455151	0.0352677	1.57955	up	365.587	415.54	-0.290764	0.36875	FPS019.C7_L23 LSG10-01 Lymnaea stagnalis cDNA clone FPS019_L23 3-, mRNA sequence	unmapped	ES580098.1	14655	ES580098.1|gb|ES580098.1|gi|148320205	423.18	359.681	313.9	297.102	312.622	495.836	556.602	-0.468143	-0.244716	-0.159433	0	0.14626	0.516661	0.812078
CUST_23868_PI417455147	0.035437	1.21179	up	76.7306	65.7364	-0.137956	0.139182	FPS0110.C7_H08 LSG10-01 Lymnaea stagnalis cDNA clone FPS0110_H08 3-, mRNA sequence	unmapped	ES571111.1	7662	ES571111.1|gb|ES571111.1|gi|148311071	96.1187	67.8755	66.1976	67.0337	55.5924	78.103	62.2164	-0.155516	-0.258351	0	0.284632	0.140351	0.151855	-0.0201082
CUST_7199_PI417455147	0.0355851	1.16906	down	382.866	224.586	0.0956752	-0.129673	FPS0112.C7_N24 LSG10-01 Lymnaea stagnalis cDNA clone FPS0112_N24 3-, mRNA sequence	unmapped	ES572751.1	2286	ES572751.1|gb|ES572751.1|gi|148312858	487.747	384.784	276.066	207.695	182.044	278.767	229.838	0.0823927	0.204633	0	-0.153084	-0.239292	0.01019	-0.136506
CUST_4673_PI417455147	0.0356752	1.06297	up	302400	297730	-0.04518	0.042922	Ls_J1_15B10_SAC Lymnaea stagnalis J1 Lymnaea stagnalis cDNA clone Ls_J1_15B10 5-, mRNA sequence	unmapped	CN810667.1	3662	CN810667.1|gb|CN810667.1|gi|53552519	299687	312391	295123	295213	292412	304460	298833	-0.0700855	-0.0299053	-0.0355492	0.110413	0	0.0144329	0.0468426
CUST_7266_PI417455151	0.0357852	2.08863	up	94.6291	126.382	-0.646294	0.416265	FPS0110.CR_A03 LSG10-01 Lymnaea stagnalis cDNA clone FPS0110_A03 5-, mRNA sequence	unmapped	ES571321.1	7952	ES571321.1|gb|ES571321.1|gi|148311281	135.343	107.498	41.0457	110.152	147.491	110.78	137.103	-0.32999	-0.231169	-1.37772	0.316556	0.857236	0	0.491268
CUST_2563_PI417455151	0.0359095	2.21899	up	86.2394	126.844	-0.603153	0.546749	FPS019.CR_E14 LSG10-01 Lymnaea stagnalis cDNA clone FPS019_E14 5-, mRNA sequence	unmapped	ES580302.1	12833	ES580302.1|gb|ES580302.1|gi|148320409	148.18	66.9547	43.5836	72.2633	89.6351	160.763	184.715	0	-0.725335	-1.08412	-0.064558	0.358037	0.776498	1.11702
CUST_30545_PI417455147	0.0359602	1.56953	up	60.9226	66.8825	-0.364324	0.28601	FPS018.C7_I19 LSG10-01 Lymnaea stagnalis cDNA clone FPS018_I19 3-, mRNA sequence	unmapped	ES579292.1	1916	ES579292.1|gb|ES579292.1|gi|148319399	82.6399	46.3059	53.822	58.0108	77.5898	73.9967	57.9325	-0.222326	-0.679332	-0.191313	0.203896	0.736247	0.203896	0
CUST_6656_PI417455151	0.0361313	1.41052	up	501.774	491.547	-0.329067	0.167164	FPS011.C7_D09 LSG10-01 Lymnaea stagnalis cDNA clone FPS011_D09 3-, mRNA sequence	unmapped	ES291149.1	4049	ES291149.1|gb|ES291149.1|gi|144925229	550.122	474.25	480.949	444.161	435.491	485.115	601.419	-0.58142	-0.343561	-0.0622196	0.088233	0.114662	0	0.465759
CUST_2627_PI417455147	0.0361707	1.3543	down	161.128	82.5284	0.213115	-0.224429	FPS016.C7_K20 LSG10-01 Lymnaea stagnalis cDNA clone FPS016_K20 3-, mRNA sequence	unmapped	ES577851.1	11461	ES577851.1|gb|ES577851.1|gi|148317958	214.921	153.926	114.537	88.9811	65.6066	78.0256	97.5004	0.25458	0.263672	0.121095	0	-0.313994	-0.539821	-0.0439005
CUST_6061_PI417455151	0.0362478	1.29546	down	946.82	507.591	0.220226	-0.153236	FPS014.CR_A05 LSG10-01 Lymnaea stagnalis cDNA clone FPS014_A05 5-, mRNA sequence	unmapped	ES576496.1	8031	ES576496.1|gb|ES576496.1|gi|148316603	1283.23	785.759	771.466	449.818	515.374	615.286	449.887	0.34767	0.0323811	0.280626	-0.246272	0	-0.0114365	-0.355236
CUST_5228_PI417455151	0.0367508	1.26825	up	922.636	825.636	-0.225715	0.117129	Ls_J1_05A02_SAC Lymnaea stagnalis J1 Lymnaea stagnalis cDNA clone Ls_J1_05A02 5-, mRNA sequence	unmapped	CN810003.1	5776	CN810003.1|gb|CN810003.1|gi|53551855	1020.98	953.953	792.979	716.119	808.927	842.147	935.35	-0.432974	-0.126637	-0.117535	0.000992775	0.174322	0	0.2932
CUST_10472_PI417455151	0.0370419	1.48777	down	160.759	77.44	0.184419	-0.388736	FPS017.CR.1_B09 LSG10-01 Lymnaea stagnalis cDNA clone FPS017_B09 5-, mRNA sequence	unmapped	ES578741.1	9365	ES578741.1|gb|ES578741.1|gi|148318848	186.188	166.088	130.002	68.6242	91.5091	77.8499	71.7769	0	0.30439	0.248866	-0.446841	0.0745215	-0.614545	-0.568078
CUST_1861_PI417455151	0.0371565	1.11193	down	933.878	584.694	0.0653839	-0.0876884	FPS0112.CR_B09 LSG10-01 Lymnaea stagnalis cDNA clone FPS0112_B09 5-, mRNA sequence	unmapped	ES572829.1	3225	ES572829.1|gb|ES572829.1|gi|148312936	1157.06	909.831	734.744	539.624	500.812	682.771	615.569	0.0328178	0.0919971	0.0713367	-0.142644	-0.182239	-0.0258713	0
CUST_5953_PI417455151	0.0372411	1.32726	up	71.154	66.9296	-0.263345	0.145105	FPS0111.CR_B21 LSG10-01 Lymnaea stagnalis cDNA clone FPS0111_B21 5-, mRNA sequence	unmapped	ES572105.1	14406	ES572105.1|gb|ES572105.1|gi|148312212	80.8993	81.1165	51.4461	54.5965	58.699	74.7227	79.7002	-0.395018	0	-0.395018	-0.0327196	0.205235	0.0735383	0.334365
CUST_19980_PI417455147	0.0373553	1.66835	up	243.325	291.425	-0.212477	0.525948	FPS011.C7_D04 LSG10-01 Lymnaea stagnalis cDNA clone FPS011_D04 3-, mRNA sequence	unmapped	ES291145.1	10521	ES291145.1|gb|ES291145.1|gi|144925225	291.39	249.729	188.855	358.314	170.804	284.552	352.032	-0.361213	-0.0787206	-0.197496	0.937591	0	0.362617	0.803586
CUST_8951_PI417455151	0.0373832	1.37592	down	84.0696	43.6034	0.22112	-0.23928	FPS018.CR_H06 LSG10-01 Lymnaea stagnalis cDNA clone FPS018_H06 5-, mRNA sequence	unmapped	ES579618.1	2960	ES579618.1|gb|ES579618.1|gi|148319725	100.046	88.2121	63.9509	44.0044	34.8886	41.5983	53.9224	0.135679	0.354255	0.173425	-0.0865102	-0.285737	-0.584872	0
CUST_10520_PI417455151	0.037458	1.42817	up	3296.94	3379.26	-0.178131	0.336041	FPS017.CR.1_A12 LSG10-01 Lymnaea stagnalis cDNA clone FPS017_A12 5-, mRNA sequence	unmapped	ES578720.1	10391	ES578720.1|gb|ES578720.1|gi|148318827	4074.44	2833.84	2982.54	3111.13	2515.09	4430.07	3460.74	-0.132309	-0.349687	-0.0523987	0.315618	0	0.690844	0.337704
CUST_26928_PI417455147	0.03751	1.06453	up	5904.89	4466.4	-0.056921	0.0332956	FPS012.CR_K18 LSG10-01 Lymnaea stagnalis cDNA clone FPS012_K18 5-, mRNA sequence	unmapped	ES575249.1	7997	ES575249.1|gb|ES575249.1|gi|148315356	6631.05	5964.36	5119.28	4145.38	4256.21	4655.31	4808.7	-0.092001	-0.0228634	-0.0558987	0	0	0.0349388	0.0982437
CUST_29466_PI417455147	0.0375265	1.24123	up	76.9584	68.1486	-0.152387	0.159386	FPS017.CR.1_I03 LSG10-01 Lymnaea stagnalis cDNA clone FPS017_I03 5-, mRNA sequence	unmapped	ES578903.1	2717	ES578903.1|gb|ES578903.1|gi|148319010	99.4509	69.5129	61.9114	57.9785	50.8405	79.9984	83.7772	-0.111523	-0.238358	-0.107281	0.0638504	0	0.169885	0.40381
CUST_3109_PI417455151	0.0375361	1.38666	up	100.399	98.3807	-0.141093	0.330518	FPS015.CR_J23 LSG10-01 Lymnaea stagnalis cDNA clone FPS015_J23 5-, mRNA sequence	unmapped	ES577454.1	885	ES577454.1|gb|ES577454.1|gi|148317561	129.439	89.6421	82.1165	86.6344	104.923	120.265	81.7	-0.117236	-0.234705	-0.0713377	0.263096	0.660308	0.398666	0
CUST_4653_PI417455151	0.0376997	1.7936	up	1349.13	1727.59	-0.199155	0.643702	FPS014.CR_M02 LSG10-01 Lymnaea stagnalis cDNA clone FPS014_M02 5-, mRNA sequence	unmapped	ES576765.1	11155	ES576765.1|gb|ES576765.1|gi|148316872	1716.07	1407.97	923.347	2128.83	1485.82	2207.67	1088.03	-0.111928	-0.0676632	-0.417874	1.05674	0.548377	0.96969	0
CUST_5131_PI417455151	0.0378688	3.63209	down	1013.03	184.678	1.29748	-0.563318	Ls_J1_05G10_SAC Lymnaea stagnalis J1 Lymnaea stagnalis cDNA clone Ls_J1_05G10 5-, mRNA sequence	unmapped	CN810060.1	14055	CN810060.1|gb|CN810060.1|gi|53551912	1943.62	688.399	407.063	60.88	196.802	231.654	249.378	2.22617	1.07559	0.590694	-1.88583	-0.105329	-0.262113	0
CUST_5958_PI417455151	0.0381024	1.46225	up	2642.53	2698.07	-0.359778	0.188409	FPS0111.CR_B16 LSG10-01 Lymnaea stagnalis cDNA clone FPS0111_B16 5-, mRNA sequence	unmapped	ES572100.1	6770	ES572100.1|gb|ES572100.1|gi|148312207	2585.17	3325.54	2016.88	2130.44	2863.52	2734.03	3064.31	-0.643042	0	-0.436294	-0.0667858	0.347643	0.14022	0.332558
CUST_2876_PI417455151	0.0381945	6.86776	down	592.353	43.3553	2.21692	-0.562925	FPS0112.C7_L05 LSG10-01 Lymnaea stagnalis cDNA clone FPS0112_L05 3-, mRNA sequence	unmapped	ES572684.1	10853	ES572684.1|gb|ES572684.1|gi|148312791	1042.91	83.2214	650.928	54.9213	30.1934	27.0838	61.2226	3.2868	0.0621891	3.30176	0	-0.7089	-1.50827	-0.034523
CUST_12851_PI417455147	0.0382542	1.44085	up	1288.11	1322.83	-0.300819	0.226105	FPS0111.CR_P19 LSG10-01 Lymnaea stagnalis cDNA clone FPS0111_P19 5-, mRNA sequence	unmapped	ES572418.1	4576	ES572418.1|gb|ES572418.1|gi|148312525	1390.38	1181.37	1292.57	1018.49	1189.99	1650.84	1432	-0.513505	-0.388951	0	-0.0636482	0.153399	0.463837	0.350831
CUST_15545_PI417455147	0.0383873	1.37786	down	158.427	78.5445	0.219776	-0.242652	FPS014.CR_I17 LSG10-01 Lymnaea stagnalis cDNA clone FPS014_I17 5-, mRNA sequence	unmapped	ES576688.1	10007	ES576688.1|gb|ES576688.1|gi|148316795	223.188	143.124	108.969	81.3945	79.1778	88.0003	65.6053	0.350953	0.212965	0.0954113	-0.0816355	0	-0.309848	-0.579124
CUST_33332_PI417455147	0.0384933	2.24786	up	2184.59	3541.99	-0.567244	0.60131	FPS017.CR.1_P03 LSG10-01 Lymnaea stagnalis cDNA clone FPS017_P03 5-, mRNA sequence	unmapped	ES579068.1	15018	ES579068.1|gb|ES579068.1|gi|148319175	2096.38	3049.53	1407.87	3654.38	5382.17	2978.83	2152.58	-0.853015	0	-0.848716	0.801929	1.29985	0.363497	-0.0600309
CUST_3160_PI417455151	0.0386235	1.70101	up	64.2029	79.4283	-0.32668	0.439715	FPS0112.CR_M06 LSG10-01 Lymnaea stagnalis cDNA clone FPS0112_M06 5-, mRNA sequence	unmapped	ES573075.1	12633	ES573075.1|gb|ES573075.1|gi|148313182	59.4909	69.0064	64.1115	75.7331	66.8722	68.2355	106.873	-0.767629	-0.199679	-0.0127306	0.496276	0.444866	0	0.81772
CUST_2326_PI417455151	0.0390187	1.8106	up	54.1482	72.5203	-0.474473	0.381994	FPS019.CR_I07 LSG10-01 Lymnaea stagnalis cDNA clone FPS019_I07 5-, mRNA sequence	unmapped	ES580388.1	13728	ES580388.1|gb|ES580388.1|gi|148320495	46.6147	61.5915	54.2384	50.1978	72.2208	69.1828	98.4797	-0.964543	-0.278841	-0.180034	0	0.636272	0.105877	0.785828
CUST_8940_PI417455151	0.0390533	1.19222	down	152.757	89.3406	0.139859	-0.113793	FPS018.CR_H08 LSG10-01 Lymnaea stagnalis cDNA clone FPS018_H08 5-, mRNA sequence	unmapped	ES579620.1	2581	ES579620.1|gb|ES579620.1|gi|148319727	201.343	148.746	108.182	74.7549	82.574	99.6304	100.403	0.172598	0.21508	0.0318985	-0.258901	-0.00158215	-0.194691	0
CUST_8201_PI417455147	0.0395416	1.28203	up	85254.4	90196.8	-0.191384	0.167048	FPS015.CR_M01 LSG10-01 Lymnaea stagnalis cDNA clone FPS015_M01 5-, mRNA sequence	unmapped	ES577502.1	11970	ES577502.1|gb|ES577502.1|gi|148317609	95243.4	87752.1	72767.6	77694.1	82090.9	79719.7	121283	-0.213333	-0.169403	-0.191416	0.16548	0.0268326	0	0.47588
CUST_13553_PI417455147	0.0401748	1.45856	up	1494.18	1576.26	-0.101866	0.442675	Ls_J1_07C06_SAC Lymnaea stagnalis J1 Lymnaea stagnalis cDNA clone Ls_J1_07C06 5-, mRNA sequence	unmapped	CN810172.1	10540	CN810172.1|gb|CN810172.1|gi|53552024	1795.66	1504.43	1182.46	1075.07	1449.98	1778.55	2001.43	-0.117733	-0.0303259	-0.157538	0	0.428261	0.55657	0.785871
CUST_2197_PI417455147	0.0407568	1.54258	down	7790.93	3657.76	0.203367	-0.421983	Ls_J1_17D02_SAC Lymnaea stagnalis J1 Lymnaea stagnalis cDNA clone Ls_J1_17D02 5-, mRNA sequence	unmapped	CN810800.1	8490	CN810800.1|gb|CN810800.1|gi|53552652	9790.44	7249.55	6332.81	3038.37	3904.55	4988.51	2699.62	0.351973	0.121956	0.136173	-0.572028	-0.261763	0	-0.854139
CUST_8421_PI417455147	0.0408257	1.1794	up	76.79	65.5352	-0.144426	0.0936275	Ls_J1_11E03_SAC Lymnaea stagnalis J1 Lymnaea stagnalis cDNA clone Ls_J1_11E03 5-, mRNA sequence	unmapped	CN810437.1	13672	CN810437.1|gb|CN810437.1|gi|53552289	87.9723	77.3226	65.075	56.1719	52.3096	82.1697	71.4895	-0.293956	-0.0863996	-0.0529237	0	0.0151215	0.200781	0.158607
CUST_21484_PI417455147	0.0409297	1.30391	down	139539	90791.9	0.244582	-0.138259	FPS0110.CR_C21 LSG10-01 Lymnaea stagnalis cDNA clone FPS0110_C21 5-, mRNA sequence	unmapped	ES571387.1	3085	ES571387.1|gb|ES571387.1|gi|148311347	158394	156089	104134	82242	102462	74745.4	103718	0.31599	0.364235	0.0535221	-0.0976448	0	-0.421345	-0.0340462
CUST_17140_PI417455147	0.0412703	1.37331	up	1252.88	1213.74	-0.265073	0.192582	FPS014.CR_D03 LSG10-01 Lymnaea stagnalis cDNA clone FPS014_D03 5-, mRNA sequence	unmapped	ES576563.1	4412	ES576563.1|gb|ES576563.1|gi|148316670	1263.36	1432.03	1063.25	1007.76	1212.14	1300.91	1334.13	-0.594553	-0.00714016	-0.193527	0	0.253442	0.183696	0.333192
CUST_9258_PI417455151	0.0413358	1.70405	up	110.301	137.693	-0.248522	0.520449	FPS018.CR_F08 LSG10-01 Lymnaea stagnalis cDNA clone FPS018_F08 5-, mRNA sequence	unmapped	ES579575.1	7668	ES579575.1|gb|ES579575.1|gi|148319682	142.724	112.272	75.9067	84.3675	96.1619	176.245	193.999	-0.213453	-0.116852	-0.41526	0	0.297263	0.756108	1.02843
CUST_2922_PI417455151	0.0414012	2.65788	up	277.401	391.924	-1.15205	0.258231	FPS019.CR_D02 LSG10-01 Lymnaea stagnalis cDNA clone FPS019_D02 5-, mRNA sequence	unmapped	ES580266.1	8383	ES580266.1|gb|ES580266.1|gi|148320373	593.446	130.286	108.47	496.848	280.744	385.061	405.045	0	-1.74065	-1.71549	0.688328	-0.0347147	0.0892639	0.290048
CUST_7210_PI417455151	0.0415431	1.64599	up	881.297	1018.27	-0.536976	0.181976	FPS0110.CR_B18 LSG10-01 Lymnaea stagnalis cDNA clone FPS0110_B18 5-, mRNA sequence	unmapped	ES571360.1	5240	ES571360.1|gb|ES571360.1|gi|148311320	742.694	1035.8	865.398	1117.58	944.331	1110.89	900.273	-1.12677	-0.242076	-0.242076	0.384646	0.154399	0.188857	0
CUST_31136_PI417455147	0.0415923	1.64607	up	58.2229	66.2188	-0.503208	0.215814	FPS017.CR.1_C16 LSG10-01 Lymnaea stagnalis cDNA clone FPS017_C16 5-, mRNA sequence	unmapped	ES578772.1	7855	ES578772.1|gb|ES578772.1|gi|148318879	61.2438	76.7564	36.6685	74.404	60.682	74.7786	55.0106	-0.695416	0	-0.814209	0.496019	0.330693	0.160935	-0.124391
CUST_9019_PI417455151	0.0416206	1.62701	up	106.735	126.622	-0.45416	0.248063	FPS012.CR_J01 LSG10-01 Lymnaea stagnalis cDNA clone FPS012_J01 5-, mRNA sequence	unmapped	ES575212.1	14736	ES575212.1|gb|ES575212.1|gi|148315319	118.75	87.0036	114.453	95.1745	111.534	185.581	114.199	-0.661813	-0.700667	0	-0.0245099	0.316164	0.633154	0.0674443
CUST_20_PI417455151	0.0416659	1.13707	up	3887.31	3129.86	-0.0861381	0.0991816	FPS0114.C7_K05 LSG10-01 Lymnaea stagnalis cDNA clone FPS0114_K05 3-, mRNA sequence	unmapped	ES574136.1	211	ES574136.1|gb|ES574136.1|gi|148314243	4476.38	3722.55	3463.01	2961.2	2713.89	3477.72	3366.65	-0.132925	-0.125489	0	0.0877333	-0.0340023	0.182428	0.160567
CUST_22453_PI417455147	0.0420649	1.68921	up	98.1269	112.436	-0.410015	0.346336	FPS0110.C7_N18 LSG10-01 Lymnaea stagnalis cDNA clone FPS0110_N18 3-, mRNA sequence	unmapped	ES571265.1	14523	ES571265.1|gb|ES571265.1|gi|148311225	155.458	82.1846	56.7386	78.1247	81.4537	170.624	119.539	0	-0.480626	-0.749418	-0.0107827	0.16199	0.803081	0.431054
CUST_8533_PI417455151	0.0420705	2.0272	down	2372.03	865.284	0.375322	-0.644167	FPS018.CR_M09 LSG10-01 Lymnaea stagnalis cDNA clone FPS018_M09 5-, mRNA sequence	unmapped	ES579732.1	13963	ES579732.1|gb|ES579732.1|gi|148319839	2206.7	2131.74	2777.65	681.976	1351.15	747.794	680.212	0	0.255772	0.870195	-0.835612	0.131612	-0.94459	-0.928079
CUST_4492_PI417455151	0.0420913	1.69778	down	92.9736	39.4068	0.346279	-0.417371	FPS0111.C7_J23 LSG10-01 Lymnaea stagnalis cDNA clone FPS0111_J23 3-, mRNA sequence	unmapped	ES571919.1	9794	ES571919.1|gb|ES571919.1|gi|148312026	103.873	106.524	68.5234	36.2644	43.443	32.2833	45.6363	0.166343	0.619357	0.253138	-0.372226	0	-1.02277	-0.274493
CUST_2055_PI417455151	0.0421459	1.29186	down	98.2559	53.9935	0.140595	-0.228855	FPS016.C7_C02 LSG10-01 Lymnaea stagnalis cDNA clone FPS016_C02 3-, mRNA sequence	unmapped	ES577642.1	11111	ES577642.1|gb|ES577642.1|gi|148317749	114.191	95.3635	85.2138	51.1396	54.8644	54.9333	55.0365	0	0.144836	0.276949	-0.195368	0.0234027	-0.458452	-0.285002
CUST_7514_PI417455151	0.0421842	1.58984	up	275.49	311.205	-0.255534	0.413347	FPS013.C7.1_J22 LSG10-01 Lymnaea stagnalis cDNA clone FPS013_J22 3-, mRNA sequence	unmapped	ES575608.1	259	ES575608.1|gb|ES575608.1|gi|148315715	349.205	220.927	256.339	298.908	329.193	399.262	217.456	-0.297241	-0.469361	0	0.464188	0.665573	0.646897	-0.123271
CUST_1990_PI417455151	0.0424607	1.63412	up	128.237	147.453	-0.317386	0.391128	FPS016.C7_D19 LSG10-01 Lymnaea stagnalis cDNA clone FPS016_D19 3-, mRNA sequence	unmapped	ES577683.1	3537	ES577683.1|gb|ES577683.1|gi|148317790	188.664	118.007	78.0421	123.859	92.3966	231.543	142.014	-0.0700607	-0.274796	-0.607302	0.298436	0	0.917482	0.348596
CUST_5528_PI417455147	0.0427535	1.51333	up	226.329	232.044	-0.347562	0.250166	FPS0112.CR_B14 LSG10-01 Lymnaea stagnalis cDNA clone FPS0112_B14 5-, mRNA sequence	unmapped	ES572833.1	2992	ES572833.1|gb|ES572833.1|gi|148312940	303.075	249.516	126.398	181.129	187.232	262.814	297	-0.266555	-0.0492654	-0.726866	0	0.150727	0.27184	0.578099
CUST_8277_PI417455151	0.0427909	1.24224	up	120.541	103.763	-0.180485	0.132464	FPS012.C7_P01 LSG10-01 Lymnaea stagnalis cDNA clone FPS012_P01 3-, mRNA sequence	unmapped	ES574982.1	2177	ES574982.1|gb|ES574982.1|gi|148315089	163.11	102.341	96.1737	87.7371	104.427	115.071	107.819	-0.0924993	-0.332978	-0.115979	0	0.365641	0.0432634	0.120951
CUST_10041_PI417455151	0.0433773	1.34065	down	1354.84	712.848	0.333545	-0.0893927	FPS017.CR.1_H03 LSG10-01 Lymnaea stagnalis cDNA clone FPS017_H03 5-, mRNA sequence	unmapped	ES578879.1	12111	ES578879.1|gb|ES578879.1|gi|148318986	1371.03	1350.27	1343.22	715.16	606.221	837.023	692.988	0.0166349	0.366397	0.617602	0	-0.208928	-0.0143604	-0.134282
CUST_3984_PI417455151	0.0435905	1.07515	up	304440	297268	-0.0743777	0.03016	Ls_J1_07G01_SAC Lymnaea stagnalis J1 Lymnaea stagnalis cDNA clone Ls_J1_07G01 5-, mRNA sequence	unmapped	CN810205.1	10468	CN810205.1|gb|CN810205.1|gi|53552057	301050	307008	305263	271616	311399	314427	291632	-0.093359	-0.129774	0	0.0141315	0.0750065	0.0417747	-0.010273
CUST_6006_PI417455151	0.0436014	1.58858	up	510.88	581.58	-0.267186	0.400548	FPS0110.CR_O13 LSG10-01 Lymnaea stagnalis cDNA clone FPS0110_O13 5-, mRNA sequence	unmapped	ES571651.1	785	ES571651.1|gb|ES571651.1|gi|148311758	510.762	531.268	490.611	527.99	384.317	726.902	687.11	-0.653915	-0.147644	0	0.36237	-0.0270891	0.59895	0.66796
CUST_6983_PI417455151	0.0436428	1.26343	up	137.02	123.551	-0.209484	0.127866	FPS011.C7_B02 LSG10-01 Lymnaea stagnalis cDNA clone FPS011_B02 3-, mRNA sequence	unmapped	ES291095.1	11267	ES291095.1|gb|ES291095.1|gi|144925175	170.29	118.288	122.483	98.2473	110.589	147.552	137.817	-0.28661	-0.341844	0	-0.0951409	0.192157	0.178412	0.236036
CUST_29135_PI417455147	0.0436435	1.68342	down	148.548	59.2263	0.389959	-0.361434	FPS017.CR.1_K18 LSG10-01 Lymnaea stagnalis cDNA clone FPS017_K18 5-, mRNA sequence	unmapped	ES578965.1	3060	ES578965.1|gb|ES578965.1|gi|148319072	210.104	151.682	83.8586	70.94	60.2152	58.4474	47.3027	0.574122	0.595755	0	0.0202427	-0.0901113	-0.612923	-0.762947
CUST_31631_PI417455147	0.043926	1.48792	down	287.261	134.772	0.257195	-0.316099	FPS0114.CR_C12 LSG10-01 Lymnaea stagnalis cDNA clone FPS0114_C12 5-, mRNA sequence	unmapped	ES574328.1	12091	ES574328.1|gb|ES574328.1|gi|148314435	398.4	275.989	187.394	153.165	84.5484	175.135	126.241	0.384887	0.322332	0.0643654	0	-0.736692	-0.101356	-0.426346
CUST_2134_PI417455151	0.0442786	1.10237	down	2838.46	1799.97	0.077329	-0.0632858	FPS0113.C7_E04 LSG10-01 Lymnaea stagnalis cDNA clone FPS0113_E04 3-, mRNA sequence	unmapped	ES573258.1	15504	ES573258.1|gb|ES573258.1|gi|148313365	3461.51	2567.6	2486.26	1832.33	1648.49	1931.23	1787.83	0.0778952	0	0.154092	0.0216923	-0.11955	-0.0544233	-0.100862
CUST_9975_PI417455151	0.0445081	1.91085	up	142.581	189.624	-0.541445	0.392768	FPS018.C7_L07 LSG10-01 Lymnaea stagnalis cDNA clone FPS018_L07 3-, mRNA sequence	unmapped	ES579350.1	480	ES579350.1|gb|ES579350.1|gi|148319457	148.325	190.069	89.3492	238.276	169.753	140.821	209.644	-0.808529	0	-0.815805	0.841408	0.458914	-0.234616	0.505364
CUST_3583_PI417455147	0.0446096	1.28212	down	367.765	193.805	0.260952	-0.097584	FPS016.CR_M24 LSG10-01 Lymnaea stagnalis cDNA clone FPS016_M24 5-, mRNA sequence	unmapped	ES578264.1	6386	ES578264.1|gb|ES578264.1|gi|148318371	530.192	288.968	284.135	194.084	177.417	231.392	172.327	0.45098	0.041378	0.290499	0	-0.0250559	-0.0400224	-0.325258
CUST_9520_PI417455151	0.0449494	1.12306	down	277.203	171.146	0.0560161	-0.111422	FPS0114.CR_P07 LSG10-01 Lymnaea stagnalis cDNA clone FPS0114_P07 5-, mRNA sequence	unmapped	ES574614.1	3562	ES574614.1|gb|ES574614.1|gi|148314721	362.336	267.17	202.102	152.418	161.85	201.322	168.995	0.0697708	0.0982776	0	-0.191133	0.0115995	-0.0762687	-0.189885
CUST_18174_PI417455147	0.0456165	1.23299	down	1159.47	654.584	0.156372	-0.145793	FPS014.CR_A05 LSG10-01 Lymnaea stagnalis cDNA clone FPS014_A05 5-, mRNA sequence	unmapped	ES576496.1	6998	ES576496.1|gb|ES576496.1|gi|148316603	1570.73	986.228	921.461	551.967	683.92	748.281	634.168	0.315159	0	0.153957	-0.319649	0.0244274	-0.106185	-0.181766
CUST_22711_PI417455147	0.0460468	1.42456	down	3857.88	1943.3	0.189819	-0.3207	FPS013.CR_O21 LSG10-01 Lymnaea stagnalis cDNA clone FPS013_O21 5-, mRNA sequence	unmapped	ES576097.1	12596	ES576097.1|gb|ES576097.1|gi|148316204	4056.13	3952.59	3564.93	1934.69	1430.72	2570.12	1837.68	0	0.248883	0.320574	-0.229755	-0.671218	0.0320225	-0.413849
CUST_10762_PI417455151	0.0461838	1.20004	up	948.294	785.724	-0.123004	0.140077	FPS018.C7_B22 LSG10-01 Lymnaea stagnalis cDNA clone FPS018_B22 3-, mRNA sequence	unmapped	ES579132.1	11381	ES579132.1|gb|ES579132.1|gi|148319239	1263.75	804.452	776.684	724.873	662.199	957.4	798.423	-0.0341339	-0.277106	-0.0577717	0.10261	0	0.308453	0.149246
CUST_3470_PI417455151	0.0463157	1.2179	down	2108.01	1228.61	0.0433353	-0.241064	FPS019.CR_A05 LSG10-01 Lymnaea stagnalis cDNA clone FPS019_A05 5-, mRNA sequence	unmapped	ES580197.1	10951	ES580197.1|gb|ES580197.1|gi|148320304	2469.19	2065.96	1788.88	1376.51	1183.12	1195	1159.81	0	0.0459661	0.0840397	0.00563145	-0.232766	-0.406995	-0.330128
CUST_19485_PI417455147	0.0463697	1.43347	down	100.012	51.1324	0.162377	-0.357133	FPS0110.CR_J20 LSG10-01 Lymnaea stagnalis cDNA clone FPS0110_J20 5-, mRNA sequence	unmapped	ES571546.1	15726	ES571546.1|gb|ES571546.1|gi|148311653	115.532	106.288	78.2147	37.0324	47.2713	74.8747	45.3513	0.0207739	0.315513	0.150843	-0.646645	-0.195465	0	-0.586421
CUST_2626_PI417455151	0.0464778	1.26606	down	1348.79	753	0.115638	-0.224708	FPS015.CR_O02 LSG10-01 Lymnaea stagnalis cDNA clone FPS015_O02 5-, mRNA sequence	unmapped	ES577549.1	3976	ES577549.1|gb|ES577549.1|gi|148317656	1678.29	1214.75	1153.33	702.167	614.233	1001.17	694.433	0.157957	0	0.188956	-0.227109	-0.396254	0.0601721	-0.335642
CUST_8442_PI417455151	0.0467537	1.21192	up	113.971	94.8962	-0.109824	0.167474	L.stagnalis mRNA for GABA-A receptor beta subunit	unmapped	X58638.1	9382///8162///10714///11180///1351///2373///140///5870///597///10668	X58638.1|emb|X58638.1|gi|9626	154.95	107.79	79.1715	89.5597	88.3492	97.015	104.661	0	-0.0788946	-0.250578	0.193931	0.279354	-0.0430398	0.239651
CUST_5090_PI417455151	0.0468233	1.27714	up	141.247	128.784	-0.218451	0.134465	FPS015.C7_L02 LSG10-01 Lymnaea stagnalis cDNA clone FPS015_L02 3-, mRNA sequence	unmapped	ES577113.1	6756	ES577113.1|gb|ES577113.1|gi|148317220	181.66	116.243	125.839	111.815	98.8949	163.503	140.923	-0.235977	-0.419377	0	0.0336466	-0.0154858	0.294904	0.224795
CUST_6688_PI417455151	0.0470285	1.33313	up	555.173	523.714	-0.335117	0.0797012	FPS011.C7_C14 LSG10-01 Lymnaea stagnalis cDNA clone FPS011_C14 3-, mRNA sequence	unmapped	ES291131.1	2878	ES291131.1|gb|ES291131.1|gi|144925211	580.856	536.662	548.001	529.015	464.237	593.989	507.614	-0.655327	-0.321215	-0.0288105	0.167645	0.0308914	0.120269	0
CUST_10877_PI417455151	0.0471726	1.56827	down	616.52	282.899	0.330481	-0.318689	Lymnaea stagnalis clone 211 unknown mRNA	unmapped	AY577369.1	12344	AY577369.1|gb|AY577369.1|gi|46276997	778.571	612.287	458.703	321.236	233.426	382.981	193.954	0.347447	0.399983	0.244011	-0.0243034	-0.36255	0	-0.887902
CUST_5372_PI417455151	0.0472109	1.21019	up	3428.45	2921.86	-0.191548	0.0836821	FPS014.CR_F11 LSG10-01 Lymnaea stagnalis cDNA clone FPS014_F11 5-, mRNA sequence	unmapped	ES576615.1	5050	ES576615.1|gb|ES576615.1|gi|148316722	3624.93	3530.11	3130.31	2613.68	2853.26	2916.73	3303.78	-0.389959	-0.139096	-0.0455885	0	0.111668	0.00671196	0.216349
CUST_15074_PI417455147	0.0472228	1.27797	down	200.022	111.176	0.153073	-0.200776	FPS015.C7_M02 LSG10-01 Lymnaea stagnalis cDNA clone FPS015_M02 3-, mRNA sequence	unmapped	ES577137.1	7968	ES577137.1|gb|ES577137.1|gi|148317244	243.833	183.738	172.495	120.417	102.183	111.495	110.61	0.0246587	0.115789	0.31877	0	-0.0970845	-0.436254	-0.269766
CUST_1237_PI417455151	0.0474064	1.57174	down	234.653	95.0718	0.439061	-0.213304	FPS0112.CR_G11 LSG10-01 Lymnaea stagnalis cDNA clone FPS0112_G11 5-, mRNA sequence	unmapped	ES572942.1	5279	ES572942.1|gb|ES572942.1|gi|148313049	405.981	163.837	134.142	102.66	84.4015	104.602	88.6231	0.985574	0.164161	0.167447	0	-0.16178	-0.311272	-0.380163
CUST_15220_PI417455147	0.0474968	1.59699	up	538.304	597.389	-0.31035	0.365008	Ls_J1_06B02_SAC Lymnaea stagnalis J1 Lymnaea stagnalis cDNA clone Ls_J1_06B02 5-, mRNA sequence	unmapped	CN810080.1	6259	CN810080.1|gb|CN810080.1|gi|53551932	674.296	616.883	323.732	415.607	582.418	607.49	784.038	-0.290834	0	-0.640217	-0.0574589	0.472202	0.270248	0.775041
CUST_3234_PI417455151	0.0476569	1.23466	down	16090.4	9551.14	0.160908	-0.143204	Ls_J1_10D02_SAC Lymnaea stagnalis J1 Lymnaea stagnalis cDNA clone Ls_J1_10D02 5-, mRNA sequence	unmapped	CN810371.1	702	CN810371.1|gb|CN810371.1|gi|53552223	16272.7	16053.4	15945.2	8852.6	8542.65	9656.48	11152.8	0	0.139093	0.34363	-0.159754	-0.306495	-0.135402	0.0288324
CUST_25583_PI417455147	0.047871	1.854	down	3192.98	1250.99	0.407912	-0.482729	FPS018.CR_M09 LSG10-01 Lymnaea stagnalis cDNA clone FPS018_M09 5-, mRNA sequence	unmapped	ES579732.1	12361	ES579732.1|gb|ES579732.1|gi|148319839	2918.55	3009.69	3650.7	901.043	1826.42	1170.65	1105.83	0	0.36223	0.861506	-0.832825	0.189138	-0.663759	-0.623471
CUST_13568_PI417455147	0.0480997	1.22207	up	134.377	115.915	-0.0827627	0.206569	FPS0111.C7_J11 LSG10-01 Lymnaea stagnalis cDNA clone FPS0111_J11 3-, mRNA sequence	unmapped	ES571907.1	4014	ES571907.1|gb|ES571907.1|gi|148312014	176.33	117.103	109.699	89.5678	100.629	144.661	128.803	-0.0592542	-0.189034	0	-0.0413108	0.229686	0.319748	0.318153
CUST_4358_PI417455151	0.0481882	1.56962	down	89.6247	41.2937	0.37724	-0.273172	FPS015.CR_C07 LSG10-01 Lymnaea stagnalis cDNA clone FPS015_C07 5-, mRNA sequence	unmapped	ES577286.1	11583	ES577286.1|gb|ES577286.1|gi|148317367	114.66	79.1806	75.0334	44.8273	41.0751	50.3227	28.9496	0.391099	0.270158	0.470464	-0.000504494	0	-0.216189	-0.875994
CUST_4682_PI417455151	0.0482245	1.16832	down	847.326	507.837	0.0874434	-0.136991	FPS0111.CR_O24 LSG10-01 Lymnaea stagnalis cDNA clone FPS0111_O24 5-, mRNA sequence	unmapped	ES572399.1	196	ES572399.1|gb|ES572399.1|gi|148312506	1016.52	834.967	690.495	553.347	442.41	541.666	493.925	0	0.124001	0.138329	0.0601492	-0.206859	-0.185961	-0.215296
CUST_24345_PI417455147	0.0484056	1.38725	up	130.201	128.516	-0.211785	0.260439	FPS013.C7.1_D07 LSG10-01 Lymnaea stagnalis cDNA clone FPS013_D07 3-, mRNA sequence	unmapped	ES575449.1	13046	ES575449.1|gb|ES575449.1|gi|148315556	165.749	128.264	96.5893	98.5532	117.546	126.635	171.329	-0.224721	-0.142526	-0.268107	0	0.359634	0.037312	0.644811
CUST_5927_PI417455151	0.0488209	1.44726	down	200.631	99.7681	0.233648	-0.299677	FPS011.C7_J20 LSG10-01 Lymnaea stagnalis cDNA clone FPS011_J20 3-, mRNA sequence	unmapped	ES291302.1	7644	ES291302.1|gb|ES291302.1|gi|144925382	227.728	211.462	162.703	122.108	85.9514	108.602	82.4113	0	0.388976	0.311967	0.100499	-0.274955	-0.394876	-0.629375
CUST_9484_PI417455151	0.0489117	1.16446	up	129.803	107.46	-0.143225	0.0764416	FPS012.C7_A20 LSG10-01 Lymnaea stagnalis cDNA clone FPS012_A20 3-, mRNA sequence	unmapped	ES574650.1	14328	ES574650.1|gb|ES574650.1|gi|148314757	154.451	122.788	112.17	95.6365	100.286	119.822	114.096	-0.275765	-0.153911	0	0.0163507	0.192539	-0.000882149	0.0977593
CUST_11044_PI417455151	0.0491463	1.1561	down	208.816	124.276	0.116953	-0.0923122	FPS017.C7_L15 LSG10-01 Lymnaea stagnalis cDNA clone FPS017_L15 3-, mRNA sequence	unmapped	ES578606.1	12739	ES578606.1|gb|ES578606.1|gi|148318713	281.037	200.903	144.508	107.327	118.041	139.358	132.378	0.161584	0.189273	0	-0.211796	0.0383925	-0.141847	-0.0539985
CUST_9511_PI417455151	0.049214	3.45769	up	98.2608	234.532	-1.12638	0.663433	FPS0114.CR_P16 LSG10-01 Lymnaea stagnalis cDNA clone FPS0114_P16 5-, mRNA sequence	unmapped	ES574623.1	13782	ES574623.1|gb|ES574623.1|gi|148314730	178.673	83.6245	32.4847	143.279	129.494	539.589	125.766	-0.319407	-0.970314	-2.08941	0.333194	0.303676	2.01686	0
CUST_9676_PI417455151	0.049411	1.34761	down	227.306	114.451	0.181186	-0.249218	FPS012.CR_B21 LSG10-01 Lymnaea stagnalis cDNA clone FPS012_B21 5-, mRNA sequence	unmapped	ES575049.1	12697	ES575049.1|gb|ES575049.1|gi|148315156	332.885	198.722	150.311	127.327	108.781	121.883	99.8115	0.384698	0.132093	0.0267673	0	-0.0999489	-0.389223	-0.507701
CUST_4697_PI417455147	0.0494534	1.30819	up	334.433	309.555	-0.188402	0.199168	FPS0113.C7_H18 LSG10-01 Lymnaea stagnalis cDNA clone FPS0113_H18 3-, mRNA sequence	unmapped	ES573338.1	3808	ES573338.1|gb|ES573338.1|gi|148313445	389.639	313.658	300.002	273.774	230.777	355.695	377.973	-0.359413	-0.205791	0	0.121617	-0.0264359	0.237667	0.463823
CUST_92_PI417455151	0.0498261	1.12277	up	10601.2	8744.6	-0.0978692	0.0691991	Ls_J1_20C11_SAC Lymnaea stagnalis J1 Lymnaea stagnalis cDNA clone Ls_J1_20C11 5-, mRNA sequence	unmapped	CN810992.1	544	CN810992.1|gb|CN810992.1|gi|53552844	12353.8	10073.8	9376.02	7798.69	8306.86	8917.51	9955.33	-0.0416031	-0.17952	-0.072485	0.00461102	0	0.0738897	0.198296
